# Supplementary material for: Circulating metabolic biomarkers of renal function in diabetic and non-diabetic populations
Source: Sci Rep. 2018 Oct 15;8:15249. doi: 10.1038/s41598-018-33507-7 (PMC6189123; doi:10.1038/s41598-018-33507-7)
Supplement: Supplementary file 2 — Supplementary Tables [file 41598_2018_33507_MOESM2_ESM.xlsx]

## Sheet: S1 AbsoluteConc
Group	Trait		diabetic cohorts						non-diabetic cohorts
			GenoDiabMar		TwinsUK (diabetics)		Kora (diabetics)		TwinsUK		Kora (non-diabetic)		YoungFinns
			mean	sd	mean	sd	mean	sd	mean	sd	mean	sd	mean	sd
Amino Acid	Alanine, mmol/l	Ala	0.466745038167939	0.0962233088721061	0.383671171171171	0.0688601446773061	0.507121621621622	0.077825804562856	0.346402568493151	0.0446467535990712	0.463721128608924	0.0625034128006309	0.427723785880528	0.0700564536960947
Amino Acid	Glutamine, mmol/l	Gln	0.4841368	0.0699077681963424	0.528177777777778	0.072842104663704	0.502761904761905	0.0673216907516597	0.547076923076923	0.0663330250283041	0.523735390676297	0.0597593199612879	0.59580085377212	0.0986608811921565
Amino Acid	Glycine, mmol/l	Gly	0.272874422187982	0.0572916390627317	0.237400909090909	0.0440007537371941	0.2678515625	0.0467642924960645	0.248125	0.0520286198513207	0.277600971547536	0.0528891500546178	0.313993547581903	0.0674854611744017
Amino Acid	Histidine, mmol/l	His	0.0627816692189893	0.0102600487986432	0.0557093693693694	0.0078837898453702	0.0605459459459459	0.00901100142704165	0.0579660120068611	0.00703877203223291	0.0623164914586071	0.00826694407120247	0.073727326609775	0.0132122928743556
Amino Acid	Isoleucine, mmol/l	Ile	0.0689535419847328	0.0199339909394635	0.0477669369369369	0.0152866280717848	0.0705790540540541	0.0263417654287221	0.0393620119863014	0.00945275273861926	0.0571358267716535	0.0191007805779153	0.0590138431677019	0.0179262615633883
Amino Acid	Leucine, mmol/l	Leu	0.0942619389312977	0.0241275041525714	0.0660892792792793	0.0160058742461926	0.0977472972972973	0.018052042852517	0.058981301369863	0.01132189052942	0.0858013114754098	0.0154448752506212	0.0903431460499767	0.0211645153100529
Amino Acid	Phenylalanine, mmol/l	Phe	0.0865134210526316	0.0147815478802329	0.0702388288288288	0.00949510340206407	0.0784722972972973	0.00998184624959075	0.0681770547945205	0.0079346972502336	0.0748316721311475	0.00958102209614754	0.0846331253879578	0.0136571423811401
Amino Acid	Tyrosine, mmol/l	Tyr	0.0555566360856269	0.0145902839347864	0.0505597297297297	0.0122238282546434	0.0572189189189189	0.0134762999390709	0.0480118696397942	0.00928507431769599	0.054981011826544	0.0113594756282805	0.0582752459270753	0.0125723869325005
Amino Acid	Valine, mmol/l	Val	0.201803251908397	0.0467311095454384	0.151954234234234	0.0321481284214055	0.225263513513514	0.0324547537447516	0.136313878424658	0.0263333924049548	0.198243544137022	0.0347159348378068	0.218143351963981	0.0461398901322691
Glycolysis	Citrate, mmol/l	Cit	0.127356687022901	0.0209025659396307	0.130413153153153	0.019421701310272	0.13311156462585	0.0218671753661529	0.124884455869751	0.0169582074481283	0.124550329815303	0.0223072900194076	0.109762375038808	0.021527766433109
Glycolysis	Glucose, mmol/l	Glc	7.29397737003058	2.93955251751414	4.98092792792793	2.28236511186298	6.75067567567568	1.67587266825992	3.67393224699828	0.379848977949615	4.81081525312295	0.702256039811264	4.89776582867784	0.912041197700964
Glycolysis	Glycerol, mmol/l	Glol	0.108889700996678	0.0372188856305098	0.100239626168224	0.0318923322518549	0.108276223776224	0.0383108044886725	0.086635754141238	0.0285384846440546	0.0940778091872791	0.0324491858573766	0.0970649080415544	0.0368028057332892
Glycolysis	Lactate, mmol/l	Lac	2.16524091603053	0.98249954041546	1.47243513513514	0.428005470153797	1.79445945945946	0.389414847579483	1.25522893835616	0.319865754459039	1.53160852459016	0.36405935609002	1.5940370266915	0.427133738150299
Glycolysis	Pyruvate, mmol/l	Pyr	0.112306723076923	0.0441983537666948	0.0998967567567568	0.0316063994717457	0.132404761904762	0.0417390397939672	0.0784770608397601	0.0203388572588477	0.108773570019724	0.0317020644927399	0.0877435584253929	0.0297747708243178
Ketone Bodies	3-hydroxybutyrate, mmol/l	bOHBut	0.169581234567901	0.0921631249454464	0.19080027027027	0.129203401837142	0.190319594594595	0.114244509630822	0.180620831903945	0.100660169752848	0.151644769736842	0.101061476561117	0.119642692487992	0.0728494915681619
Ketone Bodies	Acetate, mmol/l	Ace	0.0611565190839695	0.111299880154568	0.0437026126126126	0.0104620716453388	0.0432837837837838	0.0108823895313537	0.04479625	0.0272603868331987	0.0470798291721419	0.0290604997117186	0.0478949541711978	0.0255096242093323
Ketone Bodies	Acetoacetate, mmol/l	AcAce	0.0443882858015267	0.0283695291283847	0.0648843243243243	0.0578986095550053	0.0510352702702703	0.0312786729411667	0.0619941001712329	0.0452564231207087	0.0478336406044678	0.0259318282300091	0.0587879702917443	0.0515919943794463
Fluid Balance	Albumin, signal area	Alb	0.0836524885496183	0.00594453423093248	0.0841336936936937	0.00751346656803369	0.0936528125	0.00438840140402649	0.0855881078767123	0.00679255124809027	0.094090868226601	0.00459345822415478	0.105301130758492	0.0112896033810544
Inflammation	Glycoprotein acetyls, mainly a1-acid glycoprotein, mmol/l	Gp	1.56233511450382	0.226350434488694	1.42026756756757	0.227477523430003	1.60290540540541	0.346675667161506	1.31893390410959	0.182853423857608	1.43062098360656	0.245869621319935	1.55729022346369	0.299972986792522
Glycerides	Phosphatidylcholine and other cholines, mmol/l	PC	1.4921490015361	0.316398632368072	1.51136037735849	0.310163582240771	2.25522012578616	0.344433522233186	1.69885607235142	0.311933813657931	2.39694356435644	0.365085042124879	2.27399565082324	0.442079015351945
Glycerides	Ratio of triglycerides to phosphoglycerides	TG/PG	0.732143778801843	0.2571738496166	0.609460943396226	0.242223215864754	0.812333962264151	0.364838566490384	0.4747721791559	0.184718578055326	0.638787980173482	0.275895425783516	0.557008962410687	0.219096568186765
Glycerides	Serum total triglycerides, mmol/l	Serum-TG	1.31912519083969	0.522286285330731	1.09779279279279	0.40255158601368	1.95547375	1.27410601720586	0.971098287671233	0.360999093391935	1.57222863300493	0.87039313050946	1.30505214086255	0.759232078764595
Glycerides	Sphingomyelins, mmol/l	SM	0.320163748079877	0.0652576675654603	0.349194339622642	0.0719427561199262	0.53451320754717	0.0809852925491214	0.400795951765719	0.074891953500459	0.584437995049505	0.0852699813871269	0.549743817955887	0.0970447555732476
Glycerides	Total cholines, mmol/l	TotCho	1.78491643625192	0.343203615890339	1.80868867924528	0.336038726884057	2.70098742138365	0.383071480711431	2.02393884582257	0.343614199078948	2.90796472772277	0.41075274777867	2.78350667909289	0.488712256445065
Glycerides	Total phosphoglycerides, mmol/l	TotPG	1.47887050691244	0.320784629724183	1.49436603773585	0.311860251635032	2.2884465408805	0.385303096995618	1.66558303186908	0.314363397908524	2.44145687732342	0.384579240179253	2.37595192606399	0.496280891934298
Fatty acids	18:2, linoleic acid, mmol/l	LA	2.76795538461538	0.614534982356194	2.71971698113208	0.551071523397255	3.74574358974359	0.682858251684877	3.00546434108527	0.584168766418045	3.88956494717216	0.611350558914411	3.34124049394222	0.634815353994221
Fatty acids	22:6, docosahexaenoic acid, mmol/l	DHA	0.101664953846154	0.0369755234046204	0.11914820754717	0.0447042821384979	0.193837435897436	0.0551756819724496	0.134336210163652	0.0470264204805232	0.183806482287135	0.0553409124864411	0.229833454488972	0.0773101667482543
Fatty acids	Estimated degree of unsaturation	UnSat	1.18905615384615	0.0598505138386961	1.23472641509434	0.0664956186195563	1.17046794871795	0.0581296015726145	1.25607872523686	0.0621383270900174	1.17463225605966	0.053508364273336	1.15953400124262	0.0595718075853958
Fatty acids	Monounsaturated fatty acids; 16:1, 18:1, mmol/l	MUFA	2.80448861538462	0.795313919256383	2.5817641509434	0.609923953915362	3.81717307692308	1.04980796501051	2.58836520241171	0.58804558170893	3.7338359229335	0.979047404407418	3.59693584964275	1.15423618865434
Fatty acids	Omega-3 fatty acids, mmol/l	FAw3	0.395428307692308	0.114374592973846	0.40116320754717	0.128585367104594	0.659544871794872	0.156878483195309	0.43358706287683	0.131207736873974	0.615038471100062	0.153229193535831	0.597102677850264	0.186961656392791
Fatty acids	Omega-6 fatty acids, mmol/l	FAw6	3.15319384615385	0.651157830442798	3.24515094339623	0.624927390714928	4.52015384615385	0.764640663266476	3.5753548664944	0.633089129882202	4.74663704164077	0.708416093803915	4.15257300403852	0.772645870980463
Fatty acids	Polyunsaturated fatty acids, mmol/l	PUFA	3.54864153846154	0.742495645428248	3.64633962264151	0.735211092288887	5.17967307692308	0.835390433451766	4.00894918173988	0.732361505091179	5.36166190180236	0.795282101328294	4.74967505436471	0.907264231592567
Fatty acids	Ratio of 18:2 linoleic acid to total fatty acids, %	LA/FA	29.0097230769231	3.70617544659114	28.7800943396226	2.40141684181613	26.3100641025641	3.38299418759236	30.1091085271318	2.92753931189565	26.9452703542573	2.89859445559952	25.3187360981671	3.04096113439222
Fatty acids	Ratio of 22:6 docosahexaenoic acid to total fatty acids, %	DHA/FA	1.05488646153846	0.282993473659445	1.2424679245283	0.334226992596967	1.35984743589744	0.330813697974519	1.33657881136951	0.379082308525288	1.26375879428216	0.312993465767613	1.72156037589313	0.446064752783627
Fatty acids	Ratio of monounsaturated fatty acids to total fatty acids, %	MUFA/FA	28.8836769230769	2.76418039191838	27.1625471698113	2.4517092429649	26.2975	3.20277775104372	25.7852368647717	2.4345798263593	25.4279303915475	3.15037248135376	26.5431391736564	2.98329409592446
Fatty acids	Ratio of omega-3 fatty acids to total fatty acids, %	FAw3/FA	4.10284923076923	0.691230611616313	4.18360377358491	0.808915790299057	4.63357692307692	0.907417022161906	4.30923944875108	0.946066535274657	4.2436078309509	0.844690263650413	4.47547816091954	1.00482322420948
Fatty acids	Ratio of omega-6 fatty acids to total fatty acids, %	FAw6/FA	33.0381692307692	3.23091507247146	34.3940566037736	2.42219097131655	31.7596153846154	3.5987823898961	35.8625753660637	2.52321049589596	32.8808017402113	3.14551161569538	31.4257859583722	3.16893050062568
Fatty acids	Ratio of polyunsaturated fatty acids to total fatty acids, %	PUFA/FA	37.1409692307692	3.43411056781286	38.5775471698113	2.73659531650649	36.3932692307692	3.74115027394095	40.1718087855297	2.85292916647483	37.1246053449347	3.33719629158273	35.9012208760485	3.50394886766672
Fatty acids	Ratio of saturated fatty acids to total fatty acids, %	SFA/FA	33.9754153846154	2.06909117028453	34.2600943396226	1.40537776333694	37.3089102564103	2.4234146993029	34.0428165374677	1.46496065909355	37.4476631448104	2.02163017527007	37.5556912084498	2.10788627266003
Fatty acids	Saturated fatty acids, mmol/l	SFA	3.28382615384615	0.825941876646556	3.25635849056604	0.723981336100912	5.35150641025641	1.02239432135832	3.4123729543497	0.678453908880183	5.43632753262896	0.915335425153662	5.04121295433364	1.31901119400534
Fatty acids	Total fatty acids, mmol/l	TotFA	9.63701384615385	2.2272885845676	9.48462264150943	1.9596506464787	14.3484487179487	2.59409918554591	10.0097734711456	1.86739627681832	14.5319167184587	2.38480339584649	13.3877926374651	3.17005361618647
Apolipoproteins	Apolipoprotein A-I, g/l	ApoA1	1.30074045801527	0.168218901628899	1.39623423423423	0.21105254429579	1.62503125	0.196803781917533	1.52970248287671	0.203192926383535	1.75245400246305	0.228506697394516	1.6986852311511	0.263617239728513
Apolipoproteins	Apolipoprotein B, g/l	ApoB	0.706176911314985	0.174396968803831	0.683616216216216	0.169940467405255	1.073508125	0.282670884692899	0.757472003424657	0.17174967873656	1.0930354679803	0.24457575946465	0.989939404281725	0.243380921872099
Apolipoproteins	Ratio of apolipoprotein B to apolipoprotein A-I	ApoB/ApoA1	0.546847247706422	0.130968729712088	0.493414414414414	0.117895145128547	0.66924125	0.187412689738868	0.500130393835616	0.115992743069324	0.634881650246305	0.164831747096858	0.59239242941359	0.154839390915683
Lipoprotein particle size	Mean diameter for VLDL particles, nm	VLDL-D	36.7660610687023	1.22366611991316	36.3387387387387	1.27805613556975	37.221125	1.69731715329455	35.559272260274	1.10507944687634	36.5865701970443	1.46873445425053	36.1949363946634	1.437425880245
Lipoprotein particle size	Mean diameter for LDL particles, nm	LDL-D	23.6080458015267	0.166935403949172	23.620990990991	0.122050324605393	23.5903125	0.193915049399596	23.6065496575342	0.0977466564291091	23.5893657635468	0.135869094370139	23.6158547936705	0.142621059101127
Lipoprotein particle size	Mean diameter for HDL particles, nm	HDL-D	9.74199389312977	0.231982500841322	9.90457657657658	0.224661302633321	9.8496625	0.246878242276297	10.071091609589	0.255777851874748	10.0157419950739	0.280807028259815	9.95259990691902	0.277568162054821
Cholesterol	Esterified cholesterol, mmol/l	EstC	2.28163486943164	0.574384946849121	2.48659433962264	0.655076553553304	3.64592452830189	0.724427557045708	2.93232988802756	0.650576215851608	4.08691150990099	0.747537350649896	3.70055824790308	0.799184776457871
Cholesterol	Free cholesterol, mmol/l	FreeC	0.96412534562212	0.227366976804519	1.03163490566038	0.254527179591774	1.4591855345912	0.280744522549107	1.20743850129199	0.255903956574553	1.62174331683168	0.283454451517944	1.580448555452	0.320202834577291
Cholesterol	Remnant cholesterol (non-HDL, non-LDL -cholesterol), mmol/l	Remnant-C	1.04910167938931	0.352515364031001	0.996186486486486	0.345433822760068	1.834810625	0.516120935025827	1.14831147260274	0.350990672829427	1.90036225369458	0.482487263580125	1.64419196400869	0.479644506295557
Cholesterol	Serum total cholesterol, mmol/l	Serum-C	3.24209770992366	0.794327603775753	3.45212612612613	0.943773616124671	5.096875	0.996910149367509	4.13289297945205	0.910833477840558	5.7110775862069	1.02700081569138	5.28254591995036	1.1112269792982
Cholesterol	Total cholesterol in HDL2, mmol/l	HDL2-C	0.679112045801527	0.252817135452439	0.875430630630631	0.298858264914626	0.945591875	0.368282844196951	1.05956395547945	0.30453289849553	1.17197813423645	0.404882668738591	1.11639804529941	0.397986029261401
Cholesterol	Total cholesterol in HDL3, mmol/l	HDL3-C	0.474435419847328	0.0279911879498412	0.479406306306306	0.0332482597747728	0.510526875	0.0436697263154037	0.497851969178082	0.030718083114406	0.52767013546798	0.0381133767799289	0.525747781569966	0.0482200682243596
Total cholesterol	Total cholesterol in chylomicrons and extremely large VLDL, mmol/l	XXL-VLDL-C	0.00372496226259542	0.00391388231962064	0.00290564594594595	0.00304191547296896	0.0094751325	0.0129103497125395	0.00217266313184931	0.00265163519670401	0.00746632869458128	0.00762522897677396	0.00490350930355204	0.00620408130699935
Total cholesterol	Total cholesterol in very large VLDL, mmol/l	XL-VLDL-C	0.0109896161633588	0.0114494968260177	0.00783724144144144	0.00874453856601072	0.0275329125	0.0376560357991319	0.00516949782945206	0.00736018177233596	0.0202810367610837	0.0224501860045194	0.0137248907646968	0.01839529694386
Total cholesterol	Total cholesterol in large VLDL, mmol/l	L-VLDL-C	0.055258501221374	0.0434017287317474	0.0396336846846847	0.034305717739966	0.11837426875	0.129104363606339	0.0281270522688356	0.0306213992423292	0.08904060658867	0.0834142226058255	0.0605564528617962	0.0658545750846881
Total cholesterol	Total cholesterol in medium VLDL, mmol/l	M-VLDL-C	0.135061335877863	0.0730099704091009	0.106326756756757	0.0577721586479188	0.253329875	0.174091273212615	0.0986222996575342	0.0566903661663031	0.222032598522168	0.128340009743436	0.176190253140996	0.10381987331523
Total cholesterol	Total cholesterol in small VLDL, mmol/l	S-VLDL-C	0.189176687022901	0.0683930050511369	0.152991891891892	0.0590841489512822	0.313246875	0.0996243863466813	0.163899169520548	0.0633457891090875	0.302045609605911	0.0984145125481827	0.252180361408407	0.0945801898835481
Total cholesterol	Total cholesterol in very small VLDL, mmol/l	XS-VLDL-C	0.203891374045802	0.0580448922459687	0.193286126126126	0.0566451588908158	0.323591375	0.0767704173197982	0.225616284246575	0.0591133833541932	0.344901730295566	0.0785493639219527	0.289540977198697	0.0799680801597576
Total cholesterol	Total cholesterol in VLDL, mmol/l	VLDL-C	0.59909186259542	0.230834965702155	0.504112612612613	0.193245542870918	1.045735625	0.432453653363899	0.524723715753425	0.199187141711936	0.985908743842364	0.354840867074658	0.797795766366739	0.316390493513653
Total cholesterol	Total cholesterol in large LDL, mmol/l	L-LDL-C	0.543280396946565	0.208661064548607	0.583807657657658	0.242405391088996	0.949201875	0.295893287638328	0.75092397260274	0.243408616933691	1.10922789408867	0.29369195728014	1.04946162556228	0.301415936218713
Total cholesterol	Total cholesterol in medium LDL, mmol/l	M-LDL-C	0.307361358778626	0.130052723415247	0.318388738738739	0.147473036981601	0.531001875	0.186555430402909	0.418085376712329	0.149302712687333	0.622018534482759	0.186709769293268	0.591961693811075	0.193126992723158
Total cholesterol	Total cholesterol in small LDL, mmol/l	S-LDL-C	0.187811709923664	0.0788132579899612	0.196417297297297	0.0889323994743499	0.3217355625	0.11345966522243	0.257874905821918	0.0901716729193691	0.379317875615764	0.113364542780945	0.354445345121762	0.115400484110426
Total cholesterol	Total cholesterol in LDL, mmol/l	LDL-C	1.03942687022901	0.413730736992726	1.10109459459459	0.472789955830443	1.80588125	0.581808497334608	1.42713792808219	0.481328429890188	2.11107660098522	0.589661348934188	1.99620878063916	0.606932663065847
Total cholesterol	Total cholesterol in IDL, mmol/l	IDL-C	0.449992045801527	0.157833347445459	0.492074774774775	0.187217274100281	0.785773125	0.222923337563442	0.623606446917808	0.185418943121166	0.913727278325123	0.220803569528286	0.846240887234373	0.222423729787938
Total cholesterol	Total cholesterol in very large HDL, mmol/l	XL-HDL-C	0.124959221374046	0.0831279686950321	0.179394234234234	0.104773869639243	0.216004	0.0922986758437829	0.248580059931507	0.109389206860784	0.286203048029557	0.12249073123035	0.193890166434	0.119135757319834
Total cholesterol	Total cholesterol in large HDL, mmol/l	L-HDL-C	0.237226152671756	0.135030324377095	0.328836846846847	0.152137120728649	0.278710125	0.187258619010434	0.427051395547945	0.176674314751977	0.393182056650246	0.231669813422243	0.388470519931751	0.231549583667649
Total cholesterol	Total cholesterol in medium HDL, mmol/l	M-HDL-C	0.351494549618321	0.0946806660416094	0.400573873873874	0.0943269678123645	0.463304375	0.139819116906227	0.428159075342466	0.0888446204574832	0.511049649014778	0.125507017474834	0.531754383434155	0.136522459789977
Total cholesterol	Total cholesterol in small HDL, mmol/l	S-HDL-C	0.434132519083969	0.0608394897476768	0.436547747747748	0.059647145549087	0.490248125	0.116221671179725	0.451623116438356	0.0533070062150957	0.506251293103448	0.0848831345406264	0.52262526756631	0.0981346730008089
Total cholesterol	Total cholesterol in HDL, mmol/l	HDL-C	1.15355694656489	0.272496102336946	1.35483603603604	0.327573141532139	1.45611	0.397996803375172	1.55739392123288	0.33057608723088	1.69966348522167	0.434215406170067	1.6421528389699	0.4268540126535
Free cholesterol	Free cholesterol in chylomicrons and extremely large VLDL, mmol/l	XXL-VLDL-FC	0.00170527061847328	0.00183984533248376	0.00128126036036036	0.00146274162071087	0.004248635625	0.00597017919413702	0.000789043787842466	0.00110248679325906	0.00298865840517241	0.0033846599452065	0.00202323964231425	0.00289228693256003
Free cholesterol	Free cholesterol in very large VLDL, mmol/l	XL-VLDL-FC	0.00464917228091603	0.00529076340706848	0.00331099072072072	0.00411343074116456	0.01333676625	0.0176023157392933	0.00216106462131849	0.0032630926652175	0.00981771649630542	0.0103175874255845	0.00665199852956414	0.00876547926753772
Free cholesterol	Free cholesterol in large VLDL, mmol/l	L-VLDL-FC	0.0243138896183206	0.0217891821320088	0.0168161720720721	0.0169522761741531	0.0581960125	0.0687886159678121	0.0107708385530822	0.0136692442685123	0.0407031693349754	0.0421512129993469	0.0280570353776951	0.0345193207986968
Free cholesterol	Free cholesterol in medium VLDL, mmol/l	M-VLDL-FC	0.0627520427480916	0.0359993778829359	0.0466370810810811	0.0282292964045044	0.112230325	0.0907071411141441	0.0374894613869863	0.0250671910267045	0.087995243226601	0.0630911924064474	0.0691875410268342	0.0517187949949102
Free cholesterol	Free cholesterol in small VLDL, mmol/l	S-VLDL-FC	0.0820937557251908	0.0283217238716061	0.0656313513513514	0.022317643468239	0.1199808125	0.0458571936562576	0.0633328253424658	0.0230214969037291	0.106658891625616	0.0405739971485652	0.0889136311462696	0.0378518567152804
Free cholesterol	Free cholesterol in very small VLDL, mmol/l	XS-VLDL-FC	0.0694136030534351	0.0196878441864693	0.0621873873873874	0.0179688724142467	0.101999375	0.0271696445183723	0.0724665667808219	0.018718914503313	0.106505582512315	0.0252539434715778	0.0936199968977819	0.0273345855837445
Free cholesterol	Free cholesterol in large LDL, mmol/l	L-LDL-FC	0.165750488549618	0.0506097783586353	0.179960810810811	0.0596269405879764	0.258598125	0.0747552606187214	0.224216892123288	0.0597990611921906	0.30241493226601	0.0736752510330494	0.293459537769505	0.0742778981235111
Free cholesterol	Free cholesterol in medium LDL, mmol/l	M-LDL-FC	0.103249129770992	0.0261406323262437	0.106412612612613	0.0324972365737517	0.152890875	0.0365712933850922	0.12689091609589	0.0282996521868855	0.171446681034483	0.0349251859682564	0.164192157592679	0.0369592185486342
Free cholesterol	Free cholesterol in small LDL, mmol/l	S-LDL-FC	0.0629195114503817	0.0165595303658746	0.0648208108108108	0.019171134795223	0.0939514375	0.0227544602538186	0.0769968321917808	0.0171899747860214	0.106088996305419	0.0214527696115765	0.0987641554211261	0.0225100319476367
Free cholesterol	Free cholesterol in IDL, mmol/l	IDL-FC	0.131652748091603	0.0453635180694943	0.142718288288288	0.0534591322052118	0.2134828125	0.0670831592076044	0.183694023972603	0.0530821631430749	0.252056151477833	0.0659752866997331	0.243462893128587	0.0672659949778452
Free cholesterol	Free cholesterol in very large HDL, mmol/l	XL-HDL-FC	0.0286271741984733	0.0226039640727213	0.0454521423423423	0.0285585664618884	0.055248254375	0.0271677175417078	0.0661842662671233	0.0315687642494934	1.7796673091133	68.6104184253754	0.0595075281060959	0.0363101008736957
Free cholesterol	Free cholesterol in large HDL, mmol/l	L-HDL-FC	0.0471798305343511	0.0315015323321822	0.0681872882882883	0.0361571140019844	0.0566374375	0.043807676134704	0.0925785282534247	0.0422306655538977	0.0848960880541872	0.0550495419751154	0.0835627791686055	0.0549210253339288
Free cholesterol	Free cholesterol in medium HDL, mmol/l	M-HDL-FC	0.0639800580152672	0.0195985280028991	0.0735197297297297	0.0199851303568637	0.090874375	0.0294240939583073	0.0808157106164384	0.0190618868763171	0.100943433497537	0.0265156477972714	0.102971756010548	0.029728990230381
Free cholesterol	Free cholesterol in small HDL, mmol/l	S-HDL-FC	0.114106122137405	0.0163342965460648	0.111642342342342	0.0153931709152855	0.1281210625	0.0273671938434322	0.108155582191781	0.0149653519461594	0.12568052955665	0.0182303754587829	0.129497530634404	0.0220443040045624
Cholesterol esters	Cholesterol esters in chylomicrons and extremely large VLDL, mmol/l	XXL-VLDL-CE	0.00201963694366412	0.00217078516219493	0.00162447783783784	0.00166129912420447	0.0052264941875	0.00701568014202844	0.00138361039743151	0.00162325705339825	0.00447768145197044	0.00435259276515283	0.00288025664696758	0.00342086295269155
Cholesterol esters	Cholesterol esters in very large VLDL, mmol/l	XL-VLDL-CE	0.0063404958519084	0.00622796841482641	0.00452654144144144	0.00470401898804664	0.0141959046875	0.0201022518778153	0.00300836856660959	0.00415083072048159	0.0104634826970443	0.0121981075016817	0.00707294458197611	0.00970251476945061
Cholesterol esters	Cholesterol esters in large VLDL, mmol/l	L-VLDL-CE	0.0309443888549618	0.0221612981832674	0.0228167837837838	0.0178459599978184	0.06017851875	0.0608342906782572	0.0173560998630137	0.0173799857821767	0.0483376844211823	0.0418560850921639	0.0324993360632852	0.0319944641492566
Cholesterol esters	Cholesterol esters in medium VLDL, mmol/l	M-VLDL-CE	0.0723077328244275	0.039424816732973	0.0596906576576577	0.031676593453927	0.14109375	0.0855464213510702	0.0611336969178082	0.0331965714772831	0.134036348522167	0.0674296105063772	0.107002462230495	0.0540478042696227
Cholesterol esters	Cholesterol esters in small VLDL, mmol/l	S-VLDL-CE	0.1070816	0.0434794550482801	0.0873549369369369	0.0396835183040377	0.193265625	0.0596923634559131	0.100567541952055	0.0425951534019826	0.195388522167488	0.0620089446773271	0.163266793857608	0.0601150476329569
Cholesterol esters	Cholesterol esters in very small VLDL, mmol/l	XS-VLDL-CE	0.134475563358779	0.0399801423366475	0.131101891891892	0.0394828551632573	0.22159325	0.0540563670817367	0.153150625	0.041208535403451	0.238398145935961	0.0561499652101247	0.195920947417403	0.0553283526369833
Cholesterol esters	Cholesterol esters in large LDL, mmol/l	L-LDL-CE	0.377526569160305	0.158815816771878	0.403857117117117	0.183298638671667	0.69063625	0.223315327581917	0.526704991438356	0.184071813194887	0.806809729064039	0.221938182217457	0.756007895145029	0.228501892451428
Cholesterol esters	Cholesterol esters in medium LDL, mmol/l	M-LDL-CE	0.204113990076336	0.105049253098061	0.211977027027027	0.116666007034803	0.3781129375	0.15123693530184	0.291196575342466	0.121468564560698	0.450570942118227	0.152521152491305	0.427771070885683	0.157091098007521
Cholesterol esters	Cholesterol esters in small LDL, mmol/l	S-LDL-CE	0.124893054656489	0.0634603963897232	0.131595567567568	0.0708814782835816	0.227781875	0.0919903108801863	0.1808803125	0.0734950692964635	0.273230369458128	0.0926735388989923	0.255681392430588	0.093893014974117
Cholesterol esters	Cholesterol esters in IDL, mmol/l	IDL-CE	0.318340659541985	0.113735365388424	0.349354234234234	0.134440566987455	0.57229	0.159094691237245	0.439910239726027	0.133026731086237	0.661668842364532	0.157423696591608	0.602776392120366	0.157165419694744
Cholesterol esters	Cholesterol esters in very large HDL, mmol/l	XL-HDL-CE	0.0963336335877863	0.0612283693485017	0.133940720720721	0.0767330219505113	0.160755625	0.0667869674675104	0.182394400684932	0.0781964379996678	0.209119670566502	0.0875497500101353	0.134382671133861	0.0841468349473817
Cholesterol esters	Cholesterol esters in large HDL, mmol/l	L-HDL-CE	0.190047954198473	0.103693787411764	0.26064954954955	0.116092464217007	0.2220796875	0.143987995706062	0.33447095890411	0.134541147816593	0.308285997536946	0.176877699731257	0.304907522258415	0.176922408287976
Cholesterol esters	Cholesterol esters in medium HDL, mmol/l	M-HDL-CE	0.287515267175573	0.0755111710403041	0.327054054054054	0.0746458496487171	0.37243	0.111251014156921	0.347344434931507	0.0701472592550845	0.41010578817734	0.0997437581157368	0.428783207693501	0.107659798468498
Cholesterol esters	Cholesterol esters in small HDL, mmol/l	S-HDL-CE	0.32002106870229	0.0529103527392389	0.324901801801802	0.0507932028057835	0.36212875	0.0954785980743935	0.343466523972603	0.0459175646458458	0.380568503694581	0.0760101535798736	0.393127389483481	0.0860443512103151
Lipoprotein subclasses	Concentration of chylomicrons and extremely large VLDL particles, mol/l	XXL-VLDL-P	1.02941893435114e-10	1.03710674615528e-10	8.89931531531531e-11	8.56534040079497e-11	2.470944375e-10	3.38824003444817e-10	6.43321776541096e-11	6.75694919047449e-11	1.88363238300493e-10	1.91781978393453e-10	1.19075684333799e-10	1.64540932564421e-10
Lipoprotein subclasses	Concentration of very large VLDL particles, mol/l	XL-VLDL-P	5.84506376183206e-10	5.8669440640065e-10	4.35316936936937e-10	4.62048918728099e-10	1.463956125e-09	1.9454796583708e-09	2.69003304452055e-10	3.64280282959783e-10	9.96451520935961e-10	1.13455312067043e-09	6.51377187916861e-10	9.22982733669177e-10
Lipoprotein subclasses	Concentration of large VLDL particles, mol/l	L-VLDL-P	4.29482503816794e-09	3.24126045316381e-09	3.14438738738739e-09	2.62021037049655e-09	9.079044375e-09	1.00232133634454e-08	2.12812520025685e-09	2.18691330820699e-09	6.40195061576355e-09	6.22672261077972e-09	4.40965728090585e-09	4.99895236906845e-09
Lipoprotein subclasses	Concentration of medium VLDL particles, mol/l	M-VLDL-P	1.63595526717557e-08	8.42295903861927e-09	1.27364414414414e-08	6.66319820381759e-09	2.811623125e-08	2.23355203180272e-08	1.04469811643836e-08	5.94045654029216e-09	2.22032161330049e-08	1.53546295624106e-08	1.74145683263533e-08	1.2436694215214e-08
Lipoprotein subclasses	Concentration of small VLDL particles, mol/l	S-VLDL-P	3.0224213740458e-08	1.04258678215255e-08	2.4459972972973e-08	8.23828047422459e-09	4.37906875e-08	1.90682435835304e-08	2.28582482876712e-08	8.34202271731971e-09	3.81028719211823e-08	1.60162530915518e-08	3.14575045757717e-08	1.40405693424914e-08
Lipoprotein subclasses	Concentration of very small VLDL particles, mol/l	XS-VLDL-P	3.59486503816794e-08	9.61702260400584e-09	3.298e-08	8.29227789737372e-09	5.177275e-08	1.22206687971263e-08	3.62136815068493e-08	8.80147068266571e-09	5.20494027093596e-08	1.20791819589095e-08	4.52153714906158e-08	1.25387429644913e-08
Lipoprotein subclasses	Concentration of large LDL particles, mol/l	L-LDL-P	1.24756992366412e-07	3.97919763394766e-08	1.30722522522523e-07	4.50280701233528e-08	2.004223125e-07	5.75936701210727e-08	1.60472071917808e-07	4.5202613186531e-08	2.27210129310345e-07	5.51606396180855e-08	2.15304772762525e-07	5.77292965625558e-08
Lipoprotein subclasses	Concentration of medium LDL particles, mol/l	M-LDL-P	9.97558167938931e-08	3.4804331392763e-08	1.01828018018018e-07	3.9690250184049e-08	1.595050625e-07	4.97864617499675e-08	1.26860693493151e-07	3.82938747491834e-08	1.80525523399015e-07	4.80902271809067e-08	1.71114268652086e-07	5.07315655343376e-08
Lipoprotein subclasses	Concentration of small LDL particles, mol/l	S-LDL-P	1.17713984732824e-07	3.92257373596277e-08	1.21196756756757e-07	4.41105280395871e-08	1.862614375e-07	5.5702223546134e-08	1.48985351027397e-07	4.23834271002761e-08	2.10340615763547e-07	5.34674261987204e-08	1.94687476345587e-07	5.5460649655396e-08
Lipoprotein subclasses	Concentration of IDL particles, mol/l	IDL-P	7.98304427480916e-08	2.28000064304542e-08	8.32548648648649e-08	2.5754847094192e-08	1.243763125e-07	3.11181780808508e-08	1.00132756849315e-07	2.57499654282668e-08	1.38569341133005e-07	3.10114718899817e-08	1.29887874650946e-07	3.25811298289096e-08
Lipoprotein subclasses	Concentration of very large HDL particles, mol/l	XL-HDL-P	2.61347801526718e-07	1.75970775286104e-07	3.82336306306306e-07	2.161727841878e-07	4.09553875e-07	1.91287987829959e-07	5.34626001712329e-07	2.32530604438877e-07	5.59245523399015e-07	2.62380167589929e-07	4.14610089964324e-07	2.55920958495269e-07
Lipoprotein subclasses	Concentration of large HDL particles, mol/l	L-HDL-P	8.40888549618321e-07	4.07762557887388e-07	1.10527837837838e-06	4.5903533284594e-07	9.99736875e-07	5.92259973685901e-07	1.40475530821918e-06	5.1494172955683e-07	1.34578399014778e-06	6.85336517608901e-07	1.33846415387002e-06	7.00706487857989e-07
Lipoprotein subclasses	Concentration of medium HDL particles, mol/l	M-HDL-P	1.79066977099237e-06	3.89325812396198e-07	1.98273603603604e-06	3.79811524501488e-07	2.32538125e-06	5.82852008486863e-07	2.08816558219178e-06	3.69422174547598e-07	2.50213392857143e-06	5.00125407464918e-07	2.51379882115713e-06	5.79630148384095e-07
Lipoprotein subclasses	Concentration of small HDL particles, mol/l	S-HDL-P	4.9809572519084e-06	5.60288649946161e-07	4.98664864864865e-06	5.23582704218969e-07	5.51250625e-06	1.11053977468421e-06	4.90088869863014e-06	5.39899995128126e-07	5.47285406403941e-06	7.01071828133766e-07	5.50126291298278e-06	7.96069829243468e-07
Total Lipids	Total lipids in chylomicrons and extremely large VLDL, mmol/l	XXL-VLDL-L	0.0219914009160305	0.022227731482043	0.0188348918918919	0.0182802357491021	0.0530148125	0.0726974619491727	0.0135776315068493	0.0144437013393847	0.0403879748152709	0.041220644415228	0.025596763655964	0.0352444213638673
Total Lipids	Total lipids in very large VLDL, mmol/l	XL-VLDL-L	0.0565698217099237	0.0571621064351398	0.0419850990990991	0.0449125191378559	0.14259490625	0.189649885651979	0.0261069159075342	0.0355544337795725	0.0978502438423645	0.110681791948473	0.0641362639382659	0.0901405898891016
Total Lipids	Total lipids in large VLDL, mmol/l	L-VLDL-L	0.247302418320611	0.188089017569644	0.18048990990991	0.151586497860555	0.5257009375	0.580927923116413	0.122419983107877	0.126956021475127	0.372345424876847	0.361427413867845	0.256277362401117	0.289944566734386
Total Lipids	Total lipids in medium VLDL, mmol/l	M-VLDL-L	0.542332366412214	0.280163794364165	0.421951351351351	0.221508183663664	0.938860625	0.736022947165592	0.349446592465753	0.199043380352735	0.748066323891626	0.508610573842111	0.587555568481464	0.411838268911447
Total Lipids	Total lipids in small VLDL, mmol/l	S-VLDL-L	0.586220458015267	0.20032584597485	0.474830630630631	0.159040521304702	0.858791875	0.35575301657399	0.45048698630137	0.162868252943255	0.756800492610837	0.304502650444811	0.625099208934388	0.269603894822227
Total Lipids	Total lipids in very small VLDL, mmol/l	XS-VLDL-L	0.44783358778626	0.120380054004996	0.41317027027027	0.106744741914016	0.65515125	0.152325485665838	0.460288955479452	0.112871885377143	0.667259667487685	0.152322351237496	0.577985729796805	0.158057323855746
Total Lipids	Total lipids in large LDL, mmol/l	L-LDL-L	0.874661526717557	0.284595624305456	0.923191891891892	0.325240843944952	1.42086375	0.41080441649863	1.1419125	0.326444741000273	1.62225929802956	0.396875720267713	1.53938630370715	0.412611821386003
Total Lipids	Total lipids in medium LDL, mmol/l	M-LDL-L	0.503933282442748	0.175769834271472	0.516368468468469	0.201719147683552	0.81094	0.251056726707645	0.645198544520548	0.194981492337989	0.921502278325123	0.243967946746667	0.87409458662944	0.256283000741942
Total Lipids	Total lipids in small LDL, mmol/l	S-LDL-L	0.327844488549618	0.109739870731381	0.338748648648649	0.124123633281766	0.521611875	0.155718228180445	0.418388356164384	0.119680003010183	0.592482573891626	0.150446058311254	0.549076423142547	0.155301527285914
Total Lipids	Total lipids in IDL, mmol/l	IDL-L	0.787886870229008	0.233704898303296	0.830377477477477	0.268240950261543	1.25253875	0.320379640561753	1.0114477739726	0.267559520473291	1.41094716748768	0.320981771715867	1.32342247905678	0.334160716555945
Total Lipids	Total lipids in very large HDL, mmol/l	XL-HDL-L	0.262511908396947	0.177938809602813	0.385888558558559	0.219870930249573	0.417073375	0.195017016570503	0.540601618150685	0.236313270494615	0.570449224137931	0.267004806205427	0.421049906933457	0.260027475233398
Total Lipids	Total lipids in large HDL, mmol/l	L-HDL-L	0.523629160305344	0.259852357730503	0.694122522522522	0.292983575923381	0.6233525	0.375627555728599	0.885339469178082	0.329801790556674	0.844877955665025	0.438627851945178	0.838789744067008	0.446115163538708
Total Lipids	Total lipids in medium HDL, mmol/l	M-HDL-L	0.753565038167939	0.169222373780874	0.838206306306306	0.166000764663781	0.982031875	0.253067909540561	0.885671404109589	0.16057771949228	1.06068115763547	0.218785183349161	1.06968966961377	0.250944012230992
Total Lipids	Total lipids in small HDL, mmol/l	S-HDL-L	1.10063221374046	0.125310042102857	1.10283423423423	0.117900594875125	1.220974375	0.247432553861247	1.08701592465753	0.11955595895298	1.21556151477833	0.156510492099408	1.2258189700636	0.178146489045113
Triglycerides	Triglycerides in chylomicrons and extremely large VLDL, mmol/l	XXL-VLDL-TG	0.0156234432061832	0.0156155385779899	0.0138177297297297	0.0130524515537371	0.0370180875	0.0508890256380962	0.0099618760359589	0.0101887334432657	0.0280421383004926	0.0286154682622536	0.0177393039863502	0.0248840735240143
Triglycerides	Triglycerides in very large VLDL, mmol/l	XL-VLDL-TG	0.0368708557175573	0.0364314988814368	0.0276776531531532	0.0289017814394162	0.09109936875	0.120385382666643	0.0167401499520548	0.0224122282693646	0.0605158020935961	0.0701307934896693	0.0393832839987591	0.0571992434368632
Triglycerides	Triglycerides in large VLDL, mmol/l	L-VLDL-TG	0.147631980152672	0.111256165240711	0.108542072072072	0.0903624416258026	0.31124923125	0.34767985109682	0.0719280817320377	0.0736169158618458	0.214380689901478	0.214072044677288	0.148019738607104	0.173025578362012
Triglycerides	Triglycerides in medium VLDL, mmol/l	M-VLDL-TG	0.296934641221374	0.156192772453803	0.229267207207207	0.123684368103	0.4982888125	0.427645050964353	0.177627779109589	0.105776565602487	0.373739901477833	0.287783850479678	0.29046982332868	0.233976399334874
Triglycerides	Triglycerides in small VLDL, mmol/l	S-VLDL-TG	0.255461648854962	0.0978512651813094	0.203515045045045	0.0764940488817015	0.349543125	0.201449059894335	0.174053381849315	0.0719104413353405	0.28033782635468	0.156304788160392	0.23269122646192	0.132882903994816
Triglycerides	Triglycerides in very small VLDL, mmol/l	XS-VLDL-TG	0.120214061068702	0.0371726559345944	0.100592882882883	0.0263818198554641	0.1463074375	0.057794856621354	0.0947897345890411	0.0273391956827691	0.125264322660099	0.0478168870088083	0.112767237474794	0.0484772716289045
Triglycerides	Triglycerides in VLDL, mmol/l	VLDL-TG	0.877458595419847	0.436271561193577	0.69184954954955	0.341731991977199	1.434485	1.17464482704803	0.552322842465753	0.298448833944641	1.08325769704434	0.782096529642116	0.843876638225256	0.646673772345246
Triglycerides	Triglycerides in large LDL, mmol/l	L-LDL-TG	0.0997103816793893	0.0295615257694423	0.0925579279279279	0.02116947038961	0.1161939375	0.0420475247754787	0.0979895462328767	0.0225713857130502	0.11260111453202	0.0335669150247337	0.107025956568947	0.0425893829180579
Triglycerides	Triglycerides in medium LDL, mmol/l	M-LDL-TG	0.0483506106870229	0.0160146770963735	0.0447240540540541	0.0136726159217066	0.0538808125	0.0220199773211165	0.0485555051369863	0.0116537911018428	0.0525200369458128	0.0177849000072329	0.0503326523964635	0.0234019212030186
Triglycerides	Triglycerides in small LDL, mmol/l	S-LDL-TG	0.0297137709923664	0.0107655055040566	0.0268789189189189	0.00875381655480535	0.037331	0.015612356991102	0.0280293313356164	0.0075546773198919	0.0349365905172414	0.0130824284366778	0.0315120954087172	0.0157548578839105
Triglycerides	Triglycerides in LDL, mmol/l	LDL-TG	0.178884778625954	0.0546931175659882	0.165576666666667	0.0397175707701111	0.210721625	0.0752156045873687	0.174731481164384	0.0410976318423396	0.200345443349754	0.0626333429057517	0.188913785913745	0.0807532979803717
Triglycerides	Triglycerides in IDL, mmol/l	IDL-TG	0.122351664122137	0.0354824318265727	0.109716936936937	0.0239456978786584	0.1361755625	0.0497631350094717	0.111470308219178	0.0250093479847636	0.126334562807882	0.0393562660850059	0.120513545835272	0.046285587790027
Triglycerides	Triglycerides in very large HDL, mmol/l	XL-HDL-TG	0.00973150061068702	0.00738419249710773	0.0102159243243243	0.00618402037213239	0.01746116875	0.0139464244376107	0.0130569369863014	0.00675706981672084	0.0179807990147783	0.00905077443183698	0.0161628091205212	0.0104741900368753
Triglycerides	Triglycerides in large HDL, mmol/l	L-HDL-TG	0.024689627480916	0.012914350124899	0.0253091198198198	0.0119361787959191	0.02488411875	0.0177943641987395	0.0326125796232877	0.0142096377037972	0.0315235264778325	0.0170201623446535	0.034683412005584	0.0225484900759797
Triglycerides	Triglycerides in medium HDL, mmol/l	M-HDL-TG	0.0443563984732824	0.0120130249270345	0.0423915315315315	0.00988508694937601	0.0587094375	0.0189287062370197	0.0405274914383562	0.0116014374958792	0.0570341594827586	0.0186086044593196	0.0504301991624011	0.0179793592413233
Triglycerides	Triglycerides in small HDL, mmol/l	S-HDL-TG	0.0600330992366412	0.0127226274867253	0.052603963963964	0.011050236795429	0.061493	0.0220274732347339	0.0463392037671233	0.0114963572174498	0.0534103596059113	0.0205789866732808	0.0480841630215604	0.0200682251313149
Triglycerides	Triglycerides in HDL, mmol/l	HDL-TG	0.140128396946565	0.0336606628147248	0.13063990990991	0.0274016070695098	0.1720144375	0.0585970419193169	0.132578570205479	0.0292046910535042	0.161951681034483	0.0490099728286718	0.151653940428173	0.056269439602875
Phospholipids	Phospholipids in chylomicrons and extremely large VLDL, mmol/l	XXL-VLDL-PL	0.00264316473374046	0.0028566099104224	0.0021118990990991	0.00229537256074815	0.00652170125	0.00904016170647648	0.0014430751864726	0.00172416649114633	0.00487917352216749	0.00514036769731012	0.00295411048940593	0.00433596267800416
Phospholipids	Phospholipids in very large VLDL, mmol/l	XL-VLDL-PL	0.00870906224427481	0.0095827718003933	0.0064699009009009	0.00749567633615898	0.02396206125	0.0319805773619556	0.00419704677756849	0.00598653892536629	0.0170536545073892	0.0185872784025175	0.0110278157879634	0.015030681321054
Phospholipids	Phospholipids in large VLDL, mmol/l	L-VLDL-PL	0.0444129030534351	0.0342419951196904	0.032316027027027	0.0274444245261581	0.09607860625	0.105079350503753	0.0223655991010274	0.0232232157970564	0.0689240818965517	0.0652156748238268	0.0477020006561191	0.0522828637100644
Phospholipids	Phospholipids in medium VLDL, mmol/l	M-VLDL-PL	0.110332076335878	0.0545649363862747	0.0863599099099099	0.0435121410328719	0.18719275	0.137913062278766	0.0731937842465753	0.0396676663992344	0.15230256773399	0.0965876025876225	0.120896919497441	0.0783004707880585
Phospholipids	Phospholipids in small VLDL, mmol/l	S-VLDL-PL	0.141580824427481	0.0432525747930755	0.118334504504505	0.0340526952007337	0.1959984375	0.071307336339133	0.112532756849315	0.0357379612524847	0.174418774630542	0.0631686628169656	0.140231838064216	0.0557721034549095
Phospholipids	Phospholipids in very small VLDL, mmol/l	XS-VLDL-PL	0.123728641221374	0.0368394350535159	0.119296936936937	0.0351866058657344	0.185252625	0.0501095798155647	0.139883630136986	0.0359621851189994	0.197093325123153	0.0479607576021762	0.175678183651311	0.0486599284271749
Phospholipids	Phospholipids in large LDL, mmol/l	L-LDL-PL	0.231667938931298	0.0596564844828501	0.24680990990991	0.0683304204249202	0.355400625	0.0873760588490021	0.292997517123288	0.068566120445942	0.400437869458128	0.082597392320412	0.3828985419575	0.085037830082793
Phospholipids	Phospholipids in medium LDL, mmol/l	M-LDL-PL	0.148221954198473	0.0379711194593317	0.153251261261261	0.0459724179583825	0.22605375	0.0520916172682577	0.178556575342466	0.0391256711619667	0.246964285714286	0.0481967925533275	0.231802964169381	0.0511083301317034
Phospholipids	Phospholipids in small LDL, mmol/l	S-LDL-PL	0.110315374045802	0.026616289276823	0.11545036036036	0.0309456701311986	0.1625463125	0.0356023426305381	0.13248375	0.0257152803972329	0.178224273399015	0.0324767103447022	0.163119193423298	0.0332828908071206
Phospholipids	Phospholipids in IDL, mmol/l	IDL-PL	0.21511813740458	0.0595680525499939	0.228609189189189	0.0679523377768316	0.324453125	0.0877190777080251	0.276374691780822	0.0679317019625186	0.369629556650246	0.0842412646651565	0.356354678144874	0.08526169464245
Phospholipids	Phospholipids in very large HDL, mmol/l	XL-HDL-PL	0.127819714503817	0.0945126954583708	0.196285513513514	0.114156531420268	0.183607730625	0.110425059057377	0.278965856164384	0.123864776663832	0.266264923029557	0.146587591600943	0.21099682830774	0.142395640135318
Phospholipids	Phospholipids in large HDL, mmol/l	L-HDL-PL	0.261710366412214	0.117993870326928	0.339984504504505	0.133733240708636	0.3197600625	0.179465206713588	0.425682148972603	0.143614493433531	0.420168903940887	0.197160774256732	0.415637796029161	0.200414510109066
Phospholipids	Phospholipids in medium HDL, mmol/l	M-HDL-PL	0.357711755725191	0.0740981529346004	0.395220720720721	0.0716134727257342	0.46001	0.112599033810661	0.416985273972603	0.0707685284279897	0.492587746305419	0.0956096829634522	0.487506689933302	0.109922770374682
Phospholipids	Phospholipids in small HDL, mmol/l	S-HDL-PL	0.606460763358779	0.0821775617419417	0.613663063063063	0.0710864300155137	0.66925	0.140268444789887	0.589060273972603	0.0781607850922165	0.655910837438424	0.094155054958083	0.655107181634869	0.104349208847685
Total cholesterol (%)	Total cholesterol to total lipids ratio in chylomicrons and extremely large VLDL, %	XXL-VLDL-C-%	17.253058546169	7.79520526521788	14.7535185185185	4.35997440964712	17.494119205298	3.74290686308053	14.6487260814249	5.64825448170346	17.9436140127389	3.39762400147225	19.2613333452402	5.29008785577714
Total cholesterol (%)	Total cholesterol to total lipids ratio in very large VLDL, %	XL-VLDL-C-%	19.3626173038229	6.11265870241419	18.7173924050633	5.70609226025182	19.6390709677419	4.49451941309314	19.5196824712644	7.72175462564784	21.6664277266754	5.00124012027657	23.0091101774043	7.55047667788705
Total cholesterol (%)	Total cholesterol to total lipids ratio in large VLDL, %	L-VLDL-C-%	21.9293872053872	3.55566488967403	21.4652359550562	3.63664636351103	23.311329113924	4.31639004991076	22.0160522565321	4.73944957641674	24.701565625	4.52831328699871	24.0338283290925	5.43575060683432
Total cholesterol (%)	Total cholesterol to total lipids ratio in medium VLDL, %	M-VLDL-C-%	24.7898169230769	3.7199581950063	24.9187314814815	4.85922852152687	28.583125	5.01654221883294	28.2504935064935	5.27991141727439	31.4983928571429	5.08224806685347	31.7938216837527	5.24019380753075
Total cholesterol (%)	Total cholesterol to total lipids ratio in small VLDL, %	S-VLDL-C-%	32.3525766871166	4.38177952599016	31.8547272727273	6.15053763728747	37.8489375	5.54059388739149	36.2640445586975	5.51885507411267	41.221145320197	5.56137866332708	41.5654418929403	6.28921814288331
Total cholesterol (%)	Total cholesterol to total lipids ratio in very small VLDL, %	XS-VLDL-C-%	45.4629402756508	4.08348705090316	46.4404504504504	3.78037260967448	49.61475625	6.35332164967566	48.8680393835616	2.93466087581362	51.8755070856439	4.62893527062358	50.215405027933	5.20765715738785
Total cholesterol (%)	Total cholesterol to total lipids ratio in large LDL, %	L-LDL-C-%	60.7873241590214	5.65478133447279	61.248018018018	6.9197729626208	66.3622784810127	2.57448106173671	64.9368980291345	3.56234540405021	67.9884710234279	2.39786109297083	67.821366739063	2.47457696376123
Total cholesterol (%)	Total cholesterol to total lipids ratio in medium LDL, %	M-LDL-C-%	59.3767901234568	6.54079469521174	59.7420560747664	6.77184720741686	64.5691772151899	4.29710922904649	63.5615278969957	5.1841796648598	66.786213712168	3.98858540451155	67.0541380915438	3.893973648931
Total cholesterol (%)	Total cholesterol to total lipids ratio in small LDL, %	S-LDL-C-%	55.7128593508501	6.81038314572993	55.9551851851852	7.42759926264923	60.621329113924	5.50649889397411	60.3881716738197	5.44790821845936	63.2545302843016	4.67240248879802	63.7943808193669	4.68642320372702
Total cholesterol (%)	Total cholesterol to total lipids ratio in IDL, %	IDL-C-%	56.231496941896	5.24454011658286	57.8972072072072	5.23410167184592	62.8591772151899	2.99970401197811	61.0624914383562	3.0824676081342	64.6614012345679	2.36115199414762	63.8138299193048	2.61308179020045
Total cholesterol (%)	Total cholesterol to total lipids ratio in very large HDL, %	XL-HDL-C-%	48.4584588441331	8.49028419376213	46.4776699029126	5.54771339645293	53.2066666666667	8.17725550089281	46.0107786526684	3.75628664016959	51.3651304347826	6.45528404649633	46.6024920530886	9.78745734729074
Total cholesterol (%)	Total cholesterol to total lipids ratio in large HDL, %	L-HDL-C-%	43.82813771518	4.91029739503124	46.7442727272727	3.46435014732721	43.1546762589928	5.17711705658861	47.4191695205479	3.3937801485999	44.7792587776333	5.18491065249005	44.5046725793328	5.7797679798233
Total cholesterol (%)	Total cholesterol to total lipids ratio in medium HDL, %	M-HDL-C-%	46.175122324159	3.56838820693984	47.4143243243243	2.66291317634777	46.6647133757962	3.65143571350832	48.1206421232877	2.24750910743647	47.7877928483354	3.29218957742312	49.5039081173366	2.55520878951727
Total cholesterol (%)	Total cholesterol to total lipids ratio in small HDL, %	S-HDL-C-%	39.457786259542	3.37057048549207	39.5496396396396	2.92664962897475	40.0433974358974	4.2680144959688	41.6147431506849	3.00184777756044	41.591037037037	4.23085644979982	42.5610730912477	4.60119734203804
Free cholesterol (%)	Free cholesterol to total lipids ratio in chylomicrons and extremely large VLDL, %	XXL-VLDL-FC-%	7.43462927308448	3.32043699211563	6.08406172839506	2.14417122302347	7.76230463576159	1.50077953963211	4.94981374045802	2.40295493236352	6.93711350318471	1.45632903953461	7.34974484729416	2.45733377887754
Free cholesterol (%)	Free cholesterol to total lipids ratio in very large VLDL, %	XL-VLDL-FC-%	7.37355492957747	2.38498259471164	6.81986329113924	2.62909067350912	10.1442838709677	2.58853262036356	7.78668965517241	3.76607427269962	11.1339375821288	3.05507352298033	11.3942246872082	4.26651488690636
Free cholesterol (%)	Free cholesterol to total lipids ratio in large VLDL, %	L-VLDL-FC-%	8.74878265993266	2.32081492699182	8.19005617977528	2.37732627392982	10.5090506329114	1.48313178629182	7.5044622327791	2.63495996768806	10.357928625	1.7012734599548	9.95611630195081	2.60281380623209
Free cholesterol (%)	Free cholesterol to total lipids ratio in medium VLDL, %	M-VLDL-FC-%	11.2042569230769	1.15186238430587	10.5323333333333	1.4311200436858	11.72984375	0.82569671398323	10.1345991341991	1.62669727263875	11.4833589901478	0.846257806966992	11.3903508853681	1.21896561394887
Free cholesterol (%)	Free cholesterol to total lipids ratio in small VLDL, %	S-VLDL-FC-%	14.0072239263804	0.627173548116765	13.817	0.754489377117721	14.0989375	0.743062333380792	14.0618766066838	0.796196570964252	14.1985899014778	0.699606733502146	14.2472508921645	0.846924799110731
Free cholesterol (%)	Free cholesterol to total lipids ratio in very small VLDL, %	XS-VLDL-FC-%	15.4807090352221	1.17625963073236	14.9621621621622	1.2602866956699	15.5224875	1.83707735818842	15.7185616438356	1.02148286097777	15.9627597042514	1.18619662440148	16.1506887026692	1.14606832526143
Free cholesterol (%)	Free cholesterol to total lipids ratio in large LDL, %	L-LDL-FC-%	19.1064220183486	1.42439521435639	19.7630630630631	1.50225938493433	18.2416455696203	1.31097661887427	19.7712082262211	0.960376389729269	18.6616652281134	1.37548949892039	19.1576770089978	1.10538651223567
Free cholesterol (%)	Free cholesterol to total lipids ratio in medium LDL, %	M-LDL-FC-%	21.230987654321	2.71936764398544	21.4600934579439	2.9038772049403	19.3339873417722	2.00349088332939	20.2261115879828	2.14569109604194	18.9532612723904	1.62995919710542	19.194543056633	1.75593894177478
Free cholesterol (%)	Free cholesterol to total lipids ratio in small LDL, %	S-LDL-FC-%	19.6981128284389	2.21459749600088	19.7705555555556	2.31367524653255	18.3832911392405	1.78088020999206	18.7956223175966	1.66790145165188	18.1803275648949	1.43141689049822	18.3054601179392	1.57754811310524
Free cholesterol (%)	Free cholesterol to total lipids ratio in IDL, %	IDL-FC-%	16.5085412844037	1.70691703331764	16.872972972973	1.6741622570406	16.9826772151899	1.55253073969378	18.0478184931507	1.17704141086015	17.7673808641975	1.50559955532831	18.3149103041589	1.23363357737274
Free cholesterol (%)	Free cholesterol to total lipids ratio in very large HDL, %	XL-HDL-FC-%	10.2050604203152	2.39485934874897	11.2977961165049	2.03417672492339	13.1393519230769	2.43648882018767	11.9817322834646	1.20567491112338	13.5435919254658	1.50395790592066	14.2349723906276	2.50455716920539
Free cholesterol (%)	Free cholesterol to total lipids ratio in large HDL, %	L-HDL-FC-%	8.31619405320814	1.99196299896448	9.40046363636364	1.49427711145608	8.31323021582734	2.34847815760793	10.0795830479452	1.37172495248946	9.32664629388817	2.10795715407709	9.21869308380797	2.18088992122377
Free cholesterol (%)	Free cholesterol to total lipids ratio in medium HDL, %	M-HDL-FC-%	8.33270642201835	0.88159319065116	8.62712612612613	0.826781713712514	9.0957898089172	1.0187846519628	9.02969092465753	0.636851506897031	9.40278175092478	0.845784619694445	9.52085798541052	0.659734172974597
Free cholesterol (%)	Free cholesterol to total lipids ratio in small HDL, %	S-HDL-FC-%	10.3482259541985	0.60330880028362	10.0986396396396	0.599949661415519	10.4881153846154	0.605063163448071	9.93302654109589	0.596424574146168	10.3401037037037	0.672428673025965	10.5507261018001	0.645382962536995
Cholesterol esters (%)	Cholesterol esters to total lipids ratio in chylomicrons and extremely large VLDL, %	XXL-VLDL-CE-%	9.81846817288802	6.5896463573794	8.66927901234568	3.98055247367486	9.73164834437086	3.500301483984	9.69893396946565	4.64123785312746	11.0065421019108	3.10658513060273	11.9115366851223	4.89330599042598
Cholesterol esters (%)	Cholesterol esters to total lipids ratio in very large VLDL, %	XL-VLDL-CE-%	11.989091750503	5.0877510691231	11.8974810126582	5.22501839736857	9.49493032258064	3.40463841462413	11.7332324712644	5.53649022689188	10.532576412615	3.28779066518171	11.6149630625584	5.22223491777099
Cholesterol esters (%)	Cholesterol esters to total lipids ratio in large VLDL, %	L-VLDL-CE-%	13.1807006734007	3.5048908892524	13.2750786516854	3.6147057852885	12.8022911392405	4.2576527986895	14.5115605700713	4.09390857107684	14.3435741875	4.25707567627836	14.077722985581	5.01891464910739
Cholesterol esters (%)	Cholesterol esters to total lipids ratio in medium VLDL, %	M-VLDL-CE-%	13.5858387692308	3.75955886682224	14.3867685185185	4.53689841068832	16.85348125	5.11928100662617	18.1158138528139	5.20318641782079	20.0149525862069	5.33045226194857	20.4034989127058	5.43802140379903
Cholesterol esters (%)	Cholesterol esters to total lipids ratio in small VLDL, %	S-VLDL-CE-%	18.3453036809816	4.31063430487918	18.0373272727273	5.9099527266603	23.74948125	5.23390848216189	22.2021251071123	5.34950255407935	27.0226157635468	5.29183999987238	27.3182616757176	6.01387195593484
Cholesterol esters (%)	Cholesterol esters to total lipids ratio in very small VLDL, %	XS-VLDL-CE-%	29.981989280245	3.84975052911068	31.4776576576577	3.2170596272641	34.09248125	5.61413181174491	33.1495034246575	2.67541863592445	35.9125101663586	4.36616841349852	34.0646958410925	4.9352243292024
Cholesterol esters (%)	Cholesterol esters to total lipids ratio in large LDL, %	L-LDL-CE-%	41.6806377675841	5.80777697524417	41.4849459459459	7.8387580009241	48.1211392405063	2.64084211976174	45.1653898886033	3.89491241340063	49.3269358816276	2.27024101035885	48.6636022339435	2.50669315843704
Cholesterol esters (%)	Cholesterol esters to total lipids ratio in medium LDL, %	M-LDL-CE-%	38.1457808641975	8.75418320555484	38.2818411214953	9.42983950437615	45.2360759493671	5.78541630555571	43.3355854077253	7.07410728079759	47.8328412600371	5.05644849702759	47.8595067494182	5.11412592853104
Cholesterol esters (%)	Cholesterol esters to total lipids ratio in small LDL, %	S-LDL-CE-%	36.0145675425039	8.46868290718293	36.1843518518519	9.53543046121415	42.2382911392405	6.65957862834089	41.5923716738197	6.92856851510042	45.0742058096415	5.49466025744566	45.488946461825	5.68240583579284
Cholesterol esters (%)	Cholesterol esters to total lipids ratio in IDL, %	IDL-CE-%	39.7232483180428	4.2829893283641	41.0245045045045	3.99828048011977	45.8768987341772	2.98405057544501	43.0145976027397	2.4002791916431	46.8941049382716	2.1848207887689	45.4988144009932	2.39126707191459
Cholesterol esters (%)	Cholesterol esters to total lipids ratio in very large HDL, %	XL-HDL-CE-%	38.253292469352	8.26750529951264	35.1794174757282	5.3187872392637	40.0678846153846	8.05043697548636	34.0290201224847	3.47570780536587	37.8216925465839	5.91444784894319	32.3675158282812	8.88645084411778
Cholesterol esters (%)	Cholesterol esters to total lipids ratio in large HDL, %	L-HDL-CE-%	35.5120970266041	3.18621344187017	37.3436363636364	2.32607584944712	34.841654676259	3.32753283656798	37.3396660958904	2.16278038580864	35.45255526658	3.36858465264055	35.2860053702197	3.97939990525308
Cholesterol esters (%)	Cholesterol esters to total lipids ratio in medium HDL, %	M-HDL-CE-%	37.8422629969419	2.95829667548068	38.787027027027	2.06502590544816	37.5685350318471	3.16327074631149	39.0908732876712	1.87947008640612	38.3850801479655	2.80142793627814	39.9830839670961	2.36051946847806
Cholesterol esters (%)	Cholesterol esters to total lipids ratio in small HDL, %	S-HDL-CE-%	29.1092366412214	3.74038927848676	29.4510810810811	3.25388197566352	29.5554487179487	4.64180878856629	31.681875	3.33770446822076	31.2509771604938	4.66727533684182	32.0103393854749	5.04807872917322
Triglycerides (%)	Triglycerides to total lipids ratio in chylomicrons and extremely large VLDL, %	XXL-VLDL-TG-%	71.6421935166994	8.87695516859987	74.892962962963	5.13225107639047	70.3180794701987	3.57464566360207	75.5074809160305	6.57413714879966	70.1756114649682	3.59674899796494	69.9290189319521	6.29281715182656
Triglycerides (%)	Triglycerides to total lipids ratio in very large VLDL, %	XL-VLDL-TG-%	66.3640965794769	7.57372343062227	67.0788607594937	7.04031158025199	63.0096129032258	5.81480107462798	65.1396695402299	9.99008772215713	59.9948423127464	6.7211980697299	59.0523840149393	9.77712393110118
Triglycerides (%)	Triglycerides to total lipids ratio in large VLDL, %	L-VLDL-TG-%	60.2080471380471	4.28644471812616	60.7474157303371	4.03928423229849	58.093164556962	5.03226090285516	59.5794274346793	5.55580364340837	56.379819375	5.02465674475643	56.7519357082273	5.86285370571277
Triglycerides (%)	Triglycerides to total lipids ratio in medium VLDL, %	M-VLDL-TG-%	54.5919538461538	3.9664776009363	54.3016666666667	5.21565535169489	50.9313125	5.95150243933222	50.4561038961039	5.74604281491103	47.6493165024631	5.94199971843852	47.0553703013358	6.20835588791497
Triglycerides (%)	Triglycerides to total lipids ratio in small VLDL, %	S-VLDL-TG-%	43.1966871165644	4.46818475775675	42.6849090909091	5.52990116298598	38.8986875	6.38399424680497	38.3200514138817	4.99154676482312	35.3836761083744	6.19878863176623	35.6770861132661	6.47196716565832
Triglycerides (%)	Triglycerides to total lipids ratio in very small VLDL, %	XS-VLDL-TG-%	27.0456967840735	5.11575810548238	24.9172072072072	5.55087530708956	22.256125	7.39696172435496	20.795470890411	4.163266315102	18.6301515711645	5.2917991352645	19.2903398510242	5.42304358993376
Triglycerides (%)	Triglycerides to total lipids ratio in large LDL, %	L-LDL-TG-%	12.0736529051988	4.02727661395173	10.9731261261261	3.6356113056494	8.29489873417721	2.11498206220239	8.96228363324764	2.23090705331859	7.0627607891492	1.80079572088814	6.99216211604096	2.05863564690334
Triglycerides (%)	Triglycerides to total lipids ratio in medium LDL, %	M-LDL-TG-%	10.1268101851852	3.28421055037358	9.27057943925234	2.68787713119545	6.73478481012658	1.9748696202769	7.91720429184549	2.17824702987918	5.80978134651019	1.72907049427245	5.78311180760279	2.05199694810892
Triglycerides (%)	Triglycerides to total lipids ratio in small LDL, %	S-LDL-TG-%	9.43061823802164	3.05547105373691	8.36681481481481	2.40303066493145	7.28199367088608	2.41064985951561	6.94882231759657	1.8380026259801	6.00722373300371	2.22034762010769	5.71764894475481	2.23472571378949
Triglycerides (%)	Triglycerides to total lipids ratio in IDL, %	IDL-TG-%	16.2661467889908	5.13638541486403	14.2645675675676	4.45407127677308	11.0844240506329	3.12107870111059	11.4553116438356	2.78863200385483	9.09567839506173	2.52474169685765	9.14921461824953	2.58401481792611
Triglycerides (%)	Triglycerides to total lipids ratio in very large HDL, %	XL-HDL-TG-%	4.29268791593695	3.06773166527271	3.2060932038835	3.06467936950907	5.43702115384615	6.48222263161392	2.569	1.42558839764222	3.92519223602484	3.61006858721664	5.13039270850401	5.34445377344655
Triglycerides (%)	Triglycerides to total lipids ratio in large HDL, %	L-HDL-TG-%	5.10473552425665	2.42461378119004	3.73997	1.55902230139524	4.37106762589928	2.52948212598616	3.75973039383562	1.26454151274519	4.08725897269181	1.89795767719197	4.38364527257933	2.30130937182604
Triglycerides (%)	Triglycerides to total lipids ratio in medium HDL, %	M-HDL-TG-%	6.12168180428135	2.11996202348078	5.23703603603604	1.52894069644151	6.30854777070064	2.5246708809265	4.67382962328767	1.4368018902721	5.6232424784217	2.34185707129689	4.81753397485643	1.77091741824939
Triglycerides (%)	Triglycerides to total lipids ratio in small HDL, %	S-HDL-TG-%	5.49977404580153	1.24974287297861	4.80863963963964	1.05176276095111	5.09514102564103	1.74428660507057	4.26797945205479	0.960563925658147	4.42390592592593	1.77699705209087	3.90739861887027	1.4647433412897
Phospholipids (%)	Phospholipids to total lipds ratio in chylomicrons and extremely large VLDL, %	XXL-VLDL-PL-%	11.1048667976424	3.15138960065179	10.3534691358025	2.39435168723404	12.1881390728477	1.35389275321071	9.84364045801527	2.43943790834161	11.8807891719745	1.26137799273078	10.8096814966958	2.86738898861986
Phospholipids (%)	Phospholipids to total lipds ratio in very large VLDL, %	XL-VLDL-PL-%	14.2728945674044	3.83709596544771	14.2040379746835	3.10740281298212	17.3512258064516	2.7622340232735	15.3405231321839	4.33101596787429	18.3388091327201	2.94522365956598	17.9385401867414	4.15872214247793
Phospholipids (%)	Phospholipids to total lipds ratio in large VLDL, %	L-VLDL-PL-%	17.8623013468013	1.57834035139917	17.7873033707865	1.05343460344651	18.5955063291139	1.28960545364632	18.4042992874109	2.14761107679983	18.91865	1.48620180321345	19.2141859541985	2.19656190691087
Phospholipids (%)	Phospholipids to total lipds ratio in medium VLDL, %	M-VLDL-PL-%	20.6182307692308	0.918485107519107	20.7797222222222	1.27362273668045	20.4851875	1.13628434072965	21.2932727272727	1.15892319481603	20.8521613300493	1.04847679139296	21.1506943150047	1.27935844209775
Phospholipids (%)	Phospholipids to total lipds ratio in small VLDL, %	S-VLDL-PL-%	24.4507208588957	1.32305630046038	25.4607272727273	2.21046332022838	23.252875	1.46190036893054	25.4159468723222	1.79895460607127	23.3949815270936	1.34889133167722	22.7573747090768	1.56234333442161
Phospholipids (%)	Phospholipids to total lipds ratio in very small VLDL, %	XS-VLDL-PL-%	27.4916232771822	2.01178600843922	28.6418918918919	2.23448164154199	28.129375	2.41324377526762	30.3366695205479	1.78983709685479	29.4943869377696	2.09874593595819	30.4942116697703	2.62417762837227
Phospholipids (%)	Phospholipids to total lipds ratio in large LDL, %	L-LDL-PL-%	27.1393272171254	2.44229829999941	27.7781981981982	3.65429416097087	25.3427215189873	1.41191682002437	26.1008997429306	1.75160846328062	24.9486683107275	1.29477813370316	25.1864892956872	1.38079159297732
Phospholipids (%)	Phospholipids to total lipds ratio in medium LDL, %	M-LDL-PL-%	30.4962808641975	4.15567319288499	30.9871962616822	4.45930102704417	28.6958227848101	3.55481215341989	28.5212103004292	3.37259335008661	27.4039654107474	2.96596261001288	27.1628347556245	2.90119837899751
Phospholipids (%)	Phospholipids to total lipds ratio in small LDL, %	S-LDL-PL-%	34.8566924265842	4.8605585687551	35.677962962963	5.65041306227398	32.0964556962025	4.24801910762993	32.6630901287554	4.11736406389493	30.7382694684796	3.28467735892016	30.4879236499069	3.65459012264373
Phospholipids (%)	Phospholipids to total lipds ratio in IDL, %	IDL-PL-%	27.502370030581	1.01283616653124	27.8381981981982	1.24674062199889	26.0562658227848	0.922963576357744	27.4822517123288	0.787061273443646	26.2428703703704	0.811334678754602	27.0370235878336	0.943036061153622
Phospholipids (%)	Phospholipids to total lipds ratio in very large HDL, %	XL-HDL-PL-%	47.249234676007	9.81858269996534	50.3169902912621	6.9636819530362	41.3557179487179	11.5395441072776	51.4203420822397	4.0741616617747	44.7094813664596	8.3966500510332	48.2670442405374	11.704701099232
Phospholipids (%)	Phospholipids to total lipds ratio in large HDL, %	L-HDL-PL-%	51.0670109546166	4.01771262278869	49.5158181818182	2.73134452283462	52.4743884892086	4.07275662710586	48.8211558219178	2.84167274254069	51.1336410923277	4.12330918087584	51.1117083807974	4.84655035430557
Phospholipids (%)	Phospholipids to total lipds ratio in medium HDL, %	M-HDL-PL-%	47.7031498470948	1.8393620770272	47.3485585585586	1.52089856624709	47.0269426751592	1.58103328044424	47.2056506849315	1.26156494315961	46.5887977805179	1.43356502154185	45.6785332919447	1.31276612385234
Phospholipids (%)	Phospholipids to total lipds ratio in small HDL, %	S-HDL-PL-%	55.0425954198473	3.21319055757765	55.6418918918919	2.54489167960714	54.8610897435897	4.1101861779852	54.1172517123288	2.77976817753202	53.9849382716049	3.69597585063356	53.5314152700186	4.37376248510054

## Sheet: S2 eGFR
			diabetics													non-diabetics
			GenoDiabMar			TwinsUK (diabetics)			Kora (diabetics)			Meta-Analysis				TwinsUK			Kora			Young Finns			Meta-Analysis
Sig	Class	Trait	n	beta [95%CI]	p	n	beta [95%CI]	p	n	beta [95%CI]	p	n	beta [95%CI]	p	I2	n	beta [95%CI]	p	n	beta [95%CI]	p	n	beta [95%CI]	p	n	beta [95%CI]	p	I2
both	Amino Acid	Glycine	649	-12.25 [-14.10:-10.41]	1.41408e-34	110	-2.04 [-4.91:0.83]	0.163072	128	-5.53 [-8.30:-2.77]	0.000144793	887	-8.37 [-9.73:-7.02]	7.27733e-34	0.95[0.89:0.98]	1168	-1.27 [-2.02:-0.52]	0.000963638	1441	-1.49 [-2.18:-0.81]	1.86817e-05	2023	-1.18 [-1.72:-0.64]	1.87931e-05	4632	-1.29 [-1.66:-0.92]	6.33456e-12	0.00[0.00:0.59]
both	Amino Acid	Phenylalanine	646	-11.70 [-13.54:-9.86]	4.38588e-32	111	-1.58 [-4.51:1.36]	0.292482	148	-5.17 [-7.86:-2.47]	0.000247036	905	-7.92 [-9.27:-6.57]	1.19229e-30	0.95[0.88:0.98]	1168	-2.04 [-2.80:-1.28]	1.39154e-07	1525	-2.11 [-2.77:-1.45]	5.46012e-10	2023	-1.18 [-1.76:-0.61]	5.07771e-05	4716	-1.69 [-2.07:-1.32]	1.11238e-18	0.63[0.00:0.89]
both	Glycolysis	Citrate	655	-4.97 [-7.01:-2.93]	2.16277e-06	111	-2.62 [-5.47:0.23]	0.0711968	147	-0.74 [-3.66:2.18]	0.621566	913	-3.34 [-4.78:-1.90]	5.68194e-06	0.65[0.00:0.90]	1167	-2.43 [-3.16:-1.69]	1.11442e-10	1514	-1.87 [-2.51:-1.22]	1.70519e-08	2024	-1.50 [-2.01:-0.98]	1.86286e-08	4705	-1.82 [-2.18:-1.47]	7.05545e-24	0.52[0.00:0.86]
both	Glycolysis	Glycerol	301	-11.03 [-13.96:-8.10]	1.73144e-12	107	-1.53 [-4.70:1.64]	0.343854	143	-3.09 [-6.36:0.17]	0.0656754	551	-5.57 [-7.37:-3.77]	1.24997e-09	0.91[0.76:0.96]	1147	-1.31 [-2.10:-0.53]	0.00102426	1415	-2.42 [-3.14:-1.71]	3.93259e-11	1133	-1.46 [-2.20:-0.72]	0.000109733	3695	-1.77 [-2.19:-1.34]	7.54175e-16	0.62[0.00:0.89]
both	Apolipoproteins	Apolipoprotein A-I	655	5.69 [3.58:7.79]	1.64143e-07	111	1.25 [-1.83:4.32]	0.427272	160	1.90 [-0.92:4.72]	0.1884	926	3.62 [2.14:5.10]	1.63455e-06	0.73[0.09:0.92]	1168	1.11 [0.29:1.93]	0.00775742	1624	1.69 [1.02:2.36]	8.46688e-07	2025	0.05 [-0.51:0.61]	0.863173	4817	0.81 [0.43:1.19]	3.09239e-05	0.86[0.59:0.95]
both	Cholesterol	Total cholesterol in HDL2	653	5.71 [3.64:7.78]	8.91134e-08	111	1.04 [-2.15:4.24]	0.522297	160	3.38 [0.72:6.05]	0.0138413	924	4.05 [2.59:5.50]	4.93998e-08	0.67[0.00:0.91]	1168	1.70 [0.88:2.52]	5.05327e-05	1624	2.11 [1.41:2.80]	3.04035e-09	2025	0.46 [-0.15:1.08]	0.141854	4817	1.32 [0.91:1.72]	1.50524e-10	0.85[0.55:0.95]
both	Total cholesterol	Total cholesterol in very large HDL	655	4.18 [2.10:6.26]	9.02337e-05	111	1.12 [-1.84:4.07]	0.457867	160	3.20 [0.53:5.86]	0.0199001	926	3.18 [1.74:4.61]	1.41487e-05	0.28[0.00:0.92]	1168	1.21 [0.38:2.04]	0.00424906	1624	1.82 [1.16:2.49]	9.63082e-08	2025	0.53 [-0.08:1.14]	0.0870573	4817	1.14 [0.74:1.53]	1.62324e-08	0.75[0.16:0.92]
both	Total cholesterol	Total cholesterol in HDL	655	5.29 [3.21:7.38]	7.98763e-07	111	0.83 [-2.37:4.03]	0.612302	159	2.91 [0.25:5.57]	0.0338786	925	3.65 [2.19:5.11]	9.6472e-07	0.65[0.00:0.90]	1168	1.56 [0.73:2.38]	0.000214445	1624	2.01 [1.32:2.70]	1.28509e-08	2025	0.33 [-0.28:0.94]	0.288626	4817	1.18 [0.78:1.58]	6.55304e-09	0.86[0.58:0.95]
both	Free cholesterol	Free cholesterol in medium HDL	655	5.59 [3.51:7.66]	1.7901e-07	111	0.42 [-2.62:3.47]	0.786173	160	2.34 [-0.29:4.96]	0.0830612	926	3.47 [2.03:4.90]	2.21973e-06	0.77[0.24:0.93]	1168	1.19 [0.43:1.95]	0.00215049	1624	1.15 [0.51:1.80]	0.000455153	2025	0.24 [-0.30:0.78]	0.382221	4817	0.75 [0.39:1.11]	5.25199e-05	0.68[0.00:0.91]
both	Cholesterol esters	Cholesterol esters in very large HDL	655	4.22 [2.15:6.30]	7.40943e-05	111	1.11 [-1.83:4.05]	0.457911	160	3.03 [0.38:5.68]	0.0262866	926	3.14 [1.71:4.57]	1.60303e-05	0.31[0.00:0.93]	1168	1.17 [0.35:1.99]	0.00530469	1624	1.70 [1.04:2.36]	4.6124e-07	2025	0.44 [-0.16:1.04]	0.150414	4817	1.05 [0.66:1.44]	1.43419e-07	0.74[0.15:0.92]
both	Lipoprotein subclasses	Concentration of very large HDL particles	655	2.80 [0.69:4.91]	0.0095951	111	1.15 [-1.88:4.18]	0.456072	160	3.47 [0.80:6.14]	0.0118219	926	2.62 [1.17:4.07]	0.000412915	0.00[0.00:0.84]	1168	1.30 [0.46:2.14]	0.00243649	1624	1.88 [1.19:2.56]	8.77955e-08	2025	0.58 [-0.05:1.22]	0.0725106	4817	1.21 [0.80:1.62]	5.90222e-09	0.73[0.10:0.92]
both	Lipoprotein subclasses	Concentration of medium HDL particles	655	5.37 [3.28:7.46]	6.27384e-07	111	0.46 [-2.56:3.48]	0.765107	160	2.30 [-0.31:4.90]	0.0857359	926	3.33 [1.89:4.76]	5.4145e-06	0.74[0.14:0.92]	1168	1.12 [0.37:1.87]	0.00349424	1624	1.11 [0.48:1.74]	0.000584344	2025	0.33 [-0.21:0.86]	0.2326	4817	0.76 [0.40:1.12]	3.2705e-05	0.56[0.00:0.88]
both	Total Lipids	Total lipids in very large HDL	655	3.44 [1.33:5.54]	0.00142903	111	1.24 [-1.75:4.23]	0.417042	160	3.60 [0.93:6.27]	0.00910936	926	2.97 [1.52:4.42]	5.70719e-05	0.00[0.00:0.88]	1168	1.42 [0.58:2.26]	0.000938182	1624	1.91 [1.23:2.60]	5.60184e-08	2025	0.65 [0.02:1.29]	0.0448793	4817	1.28 [0.87:1.69]	8.36418e-10	0.72[0.04:0.92]
both	Total Lipids	Total lipids in medium HDL	655	5.42 [3.34:7.50]	4.43681e-07	111	0.52 [-2.51:3.54]	0.737567	157	2.07 [-0.61:4.75]	0.131716	923	3.33 [1.88:4.77]	6.29198e-06	0.75[0.18:0.92]	1168	1.17 [0.42:1.93]	0.0023219	1622	1.17 [0.54:1.81]	0.000292139	2023	0.38 [-0.16:0.92]	0.166743	4813	0.82 [0.46:1.18]	8.81053e-06	0.57[0.00:0.88]
both	Phospholipids	Phospholipids in medium HDL	655	5.09 [2.99:7.19]	2.44535e-06	111	0.81 [-2.24:3.87]	0.602314	160	2.16 [-0.44:4.77]	0.10516	926	3.24 [1.80:4.68]	1.02082e-05	0.67[0.00:0.90]	1168	1.13 [0.37:1.88]	0.00334502	1624	1.16 [0.52:1.79]	0.000355038	2025	0.32 [-0.22:0.86]	0.239705	4817	0.78 [0.42:1.14]	2.39516e-05	0.60[0.00:0.89]
both	Total cholesterol (%)	Total cholesterol to total lipids ratio in chylomicrons and extremely large VLDL	507	-5.33 [-7.59:-3.07]	4.86512e-06	81	-0.01 [-3.33:3.31]	0.99441	151	-1.76 [-4.42:0.90]	0.196404	739	-3.02 [-4.55:-1.49]	0.000106865	0.75[0.17:0.92]	779	-0.92 [-1.77:-0.08]	0.0322217	1566	-1.14 [-1.75:-0.53]	0.000252419	1660	-0.68 [-1.26:-0.11]	0.0190775	4005	-0.90 [-1.28:-0.53]	2.21042e-06	0.00[0.00:0.82]
both	Total cholesterol (%)	Total cholesterol to total lipids ratio in IDL	651	8.96 [7.04:10.89]	9.12792e-19	107	1.23 [-1.52:3.98]	0.381737	158	2.78 [0.21:5.35]	0.0359504	916	5.43 [4.08:6.77]	2.64653e-15	0.92[0.81:0.97]	1165	0.46 [-0.29:1.21]	0.229332	1619	1.56 [0.96:2.17]	4.92459e-07	2021	0.46 [-0.06:0.99]	0.084516	4805	0.83 [0.48:1.18]	3.59973e-06	0.76[0.22:0.93]
both	Cholesterol esters (%)	Cholesterol esters to total lipids ratio in very small VLDL	651	6.15 [4.16:8.15]	2.48999e-09	110	0.01 [-2.90:2.91]	0.996944	159	2.38 [-0.21:4.98]	0.0737583	920	3.67 [2.28:5.06]	2.25215e-07	0.85[0.54:0.95]	1168	0.71 [-0.04:1.45]	0.0623361	1621	0.91 [0.30:1.52]	0.00367275	2019	0.67 [0.12:1.21]	0.0165422	4808	0.76 [0.40:1.12]	3.12671e-05	0.00[0.00:0.41]
both	Cholesterol esters (%)	Cholesterol esters to total lipids ratio in IDL	652	9.23 [7.31:11.15]	7.62309e-20	107	1.60 [-1.16:4.36]	0.255132	158	1.97 [-0.61:4.55]	0.136939	917	5.45 [4.10:6.79]	2.05002e-15	0.93[0.83:0.97]	1165	0.40 [-0.34:1.13]	0.293718	1619	1.18 [0.58:1.78]	0.000131744	2023	0.43 [-0.11:0.96]	0.116295	4807	0.67 [0.32:1.03]	0.000165681	0.51[0.00:0.86]
both	Triglycerides (%)	Triglycerides to total lipids ratio in very small VLDL	653	-5.83 [-7.83:-3.83]	1.72156e-08	111	-0.03 [-2.91:2.85]	0.984103	160	-3.04 [-5.62:-0.46]	0.0223309	924	-3.68 [-5.07:-2.30]	1.93173e-07	0.82[0.43:0.94]	1168	-0.94 [-1.72:-0.16]	0.0187561	1623	-1.50 [-2.14:-0.85]	5.15661e-06	2023	-0.76 [-1.32:-0.20]	0.00791906	4814	-1.05 [-1.42:-0.68]	3.27984e-08	0.33[0.00:0.93]
both	Triglycerides (%)	Triglycerides to total lipids ratio in large LDL	654	-9.26 [-11.19:-7.33]	8.86642e-20	111	-1.62 [-4.34:1.10]	0.24257	158	-3.01 [-5.59:-0.43]	0.0234718	923	-5.70 [-7.04:-4.36]	9.08268e-17	0.92[0.81:0.97]	1167	-0.69 [-1.44:0.06]	0.0729694	1622	-1.58 [-2.19:-0.98]	3.55684e-07	2024	-0.63 [-1.16:-0.11]	0.0187918	4813	-0.96 [-1.32:-0.61]	7.74588e-08	0.67[0.00:0.90]
both	Triglycerides (%)	Triglycerides to total lipids ratio in medium LDL	648	-8.87 [-10.81:-6.93]	3.65789e-18	107	-1.36 [-4.15:1.43]	0.339304	158	-2.85 [-5.43:-0.26]	0.0322706	913	-5.43 [-6.79:-4.08]	4.05397e-15	0.92[0.79:0.97]	1165	-0.57 [-1.32:0.18]	0.138673	1619	-1.42 [-2.03:-0.82]	4.50756e-06	2024	-0.43 [-0.96:0.10]	0.110267	4808	-0.80 [-1.15:-0.44]	9.26395e-06	0.68[0.00:0.91]
both	Triglycerides (%)	Triglycerides to total lipids ratio in small LDL	647	-8.13 [-10.10:-6.17]	2.47335e-15	108	-0.78 [-3.62:2.06]	0.591994	158	-3.06 [-5.66:-0.46]	0.0222147	913	-5.00 [-6.37:-3.63]	8.90691e-13	0.90[0.74:0.96]	1165	-0.51 [-1.27:0.24]	0.184817	1618	-1.67 [-2.28:-1.05]	1.51084e-07	2024	-0.58 [-1.11:-0.04]	0.0337436	4807	-0.92 [-1.28:-0.57]	3.7276e-07	0.76[0.20:0.93]
both	Triglycerides (%)	Triglycerides to total lipids ratio in IDL	654	-9.26 [-11.18:-7.34]	6.23858e-20	111	-1.31 [-4.10:1.48]	0.357247	158	-3.16 [-5.76:-0.55]	0.0188763	923	-5.75 [-7.10:-4.40]	8.20324e-17	0.92[0.81:0.97]	1168	-0.89 [-1.66:-0.13]	0.0218648	1620	-1.84 [-2.46:-1.22]	6.64533e-09	2023	-0.77 [-1.30:-0.24]	0.00467267	4811	-1.15 [-1.51:-0.80]	2.39847e-10	0.72[0.06:0.92]
both	Triglycerides (%)	Triglycerides to total lipids ratio in large HDL	639	-6.58 [-8.60:-4.56]	3.58394e-10	108	-0.13 [-3.09:2.82]	0.929431	139	-3.24 [-5.97:-0.51]	0.0216881	886	-4.17 [-5.60:-2.75]	9.48895e-09	0.85[0.55:0.95]	1168	-1.19 [-1.92:-0.45]	0.0016145	1538	-1.71 [-2.33:-1.09]	7.12235e-08	1906	-1.14 [-1.68:-0.60]	3.6837e-05	4612	-1.34 [-1.70:-0.98]	1.71499e-13	0.03[0.00:0.90]
both	Phospholipids (%)	Phospholipids to total lipids ratio in very small VLDL	653	4.40 [2.37:6.42]	2.41936e-05	111	1.25 [-1.58:4.09]	0.385936	159	2.19 [-0.42:4.81]	0.102471	923	3.01 [1.61:4.40]	2.34158e-05	0.45[0.00:0.84]	1168	1.33 [0.55:2.12]	0.000851881	1620	0.96 [0.34:1.59]	0.00246436	2020	0.73 [0.18:1.28]	0.00934127	4808	0.94 [0.58:1.31]	4.27231e-07	0.00[0.00:0.86]
diab only	Cholesterol	Esterified cholesterol	651	7.35 [5.35:9.34]	1.46143e-12	106	2.43 [-0.37:5.23]	0.0890093	159	0.63 [-2.06:3.33]	0.645715	916	4.35 [2.96:5.74]	9.29876e-10	0.89[0.69:0.96]	1161	0.34 [-0.42:1.10]	0.382215	1615	0.44 [-0.17:1.05]	0.16068	2023	-0.37 [-0.89:0.16]	0.171346	4799	0.05 [-0.30:0.41]	0.764278	0.56[0.00:0.87]
diab only	Cholesterol	Serum total cholesterol	655	6.36 [4.33:8.39]	1.40949e-09	111	2.29 [-0.41:4.99]	0.0963939	160	0.40 [-2.28:3.07]	0.771604	926	3.68 [2.29:5.07]	1.95479e-07	0.85[0.56:0.95]	1168	0.29 [-0.47:1.06]	0.447998	1623	0.39 [-0.22:0.99]	0.214589	2025	-0.36 [-0.89:0.16]	0.178289	4816	0.03 [-0.32:0.38]	0.865421	0.49[0.00:0.85]
diab only	Total cholesterol	Total cholesterol in large LDL	655	6.33 [4.33:8.33]	9.89814e-10	111	2.45 [-0.20:5.10]	0.0702905	160	0.69 [-1.91:3.28]	0.605189	926	3.76 [2.40:5.12]	6.06837e-08	0.84[0.53:0.95]	1168	0.07 [-0.67:0.81]	0.852141	1624	0.07 [-0.53:0.67]	0.826664	2025	-0.28 [-0.81:0.26]	0.308968	4817	-0.08 [-0.43:0.27]	0.650578	0.00[0.00:0.77]
diab only	Total cholesterol	Total cholesterol in medium LDL	655	5.56 [3.55:7.57]	8.36575e-08	111	2.46 [-0.19:5.10]	0.0686195	160	0.24 [-2.36:2.85]	0.854292	926	3.28 [1.91:4.64]	2.45323e-06	0.81[0.41:0.94]	1168	-0.01 [-0.75:0.73]	0.979793	1624	0.03 [-0.57:0.63]	0.914322	2025	-0.33 [-0.87:0.21]	0.232684	4817	-0.13 [-0.48:0.22]	0.466727	0.00[0.00:0.77]
diab only	Total cholesterol	Total cholesterol in small LDL	655	5.59 [3.58:7.60]	7.32342e-08	111	2.43 [-0.22:5.08]	0.0724886	160	0.39 [-2.22:3.01]	0.769656	926	3.33 [1.96:4.70]	1.7816e-06	0.80[0.38:0.94]	1168	0.10 [-0.64:0.84]	0.79965	1624	0.15 [-0.45:0.75]	0.632667	2025	-0.33 [-0.87:0.21]	0.226332	4817	-0.07 [-0.42:0.28]	0.696815	0.00[0.00:0.87]
diab only	Total cholesterol	Total cholesterol in LDL	655	6.72 [4.73:8.70]	7.47394e-11	110	1.91 [-0.73:4.55]	0.156523	159	0.66 [-1.99:3.31]	0.625041	924	3.84 [2.48:5.20]	3.37468e-08	0.87[0.64:0.95]	1167	0.09 [-0.64:0.83]	0.805276	1621	0.22 [-0.38:0.82]	0.48015	2025	-0.28 [-0.81:0.26]	0.312704	4813	-0.02 [-0.37:0.33]	0.895007	0.00[0.00:0.87]
diab only	Total cholesterol	Total cholesterol in IDL	655	6.55 [4.55:8.55]	2.79375e-10	111	2.37 [-0.30:5.03]	0.0822174	160	0.90 [-1.69:3.49]	0.497368	926	3.90 [2.53:5.26]	2.06026e-08	0.85[0.55:0.95]	1168	0.14 [-0.60:0.88]	0.712762	1624	-0.01 [-0.62:0.59]	0.962511	2025	-0.37 [-0.90:0.16]	0.169539	4817	-0.14 [-0.49:0.21]	0.444763	0.00[0.00:0.86]
diab only	Free cholesterol	Free cholesterol in large LDL	655	6.34 [4.34:8.34]	9.19097e-10	111	2.40 [-0.29:5.08]	0.0800064	160	1.01 [-1.60:3.62]	0.449047	926	3.86 [2.49:5.22]	3.12987e-08	0.83[0.48:0.94]	1168	0.18 [-0.56:0.93]	0.626963	1624	0.19 [-0.41:0.80]	0.534954	2025	-0.26 [-0.78:0.27]	0.339895	4817	-0.01 [-0.36:0.34]	0.961328	0.00[0.00:0.86]
diab only	Free cholesterol	Free cholesterol in medium LDL	655	7.09 [5.11:9.08]	6.26007e-12	111	2.33 [-0.31:4.97]	0.0834162	160	0.41 [-2.18:3.01]	0.754851	926	4.03 [2.67:5.38]	5.60046e-09	0.89[0.70:0.96]	1168	-0.06 [-0.80:0.67]	0.863381	1624	0.28 [-0.32:0.88]	0.355829	2025	-0.26 [-0.79:0.28]	0.348906	4817	-0.03 [-0.38:0.32]	0.876451	0.00[0.00:0.88]
diab only	Free cholesterol	Free cholesterol in small LDL	655	6.77 [4.78:8.76]	6.05873e-11	111	2.07 [-0.58:4.71]	0.12579	160	0.15 [-2.45:2.75]	0.911169	926	3.72 [2.36:5.08]	7.71686e-08	0.89[0.69:0.96]	1168	0.15 [-0.59:0.89]	0.699956	1624	0.34 [-0.26:0.94]	0.271922	2025	-0.32 [-0.86:0.22]	0.246767	4817	0.01 [-0.34:0.37]	0.943778	0.26[0.00:0.92]
diab only	Free cholesterol	Free cholesterol in IDL	655	5.14 [3.11:7.17]	8.51291e-07	111	2.31 [-0.38:5.00]	0.0922743	160	0.80 [-1.81:3.42]	0.547987	926	3.20 [1.82:4.58]	5.21846e-06	0.72[0.06:0.92]	1168	0.23 [-0.52:0.97]	0.551621	1624	0.01 [-0.60:0.61]	0.98157	2025	-0.39 [-0.92:0.13]	0.140715	4817	-0.12 [-0.47:0.23]	0.487664	0.02[0.00:0.90]
diab only	Cholesterol esters	Cholesterol esters in large LDL	655	6.15 [4.14:8.15]	3.02149e-09	111	2.47 [-0.18:5.12]	0.0675705	160	0.51 [-2.09:3.10]	0.702128	926	3.63 [2.26:4.99]	1.76338e-07	0.84[0.51:0.95]	1168	0.03 [-0.70:0.77]	0.926378	1624	0.02 [-0.58:0.62]	0.959764	2025	-0.29 [-0.82:0.25]	0.298006	4817	-0.11 [-0.46:0.24]	0.543451	0.00[0.00:0.71]
diab only	Cholesterol esters	Cholesterol esters in medium LDL	655	5.00 [2.98:7.02]	1.52188e-06	111	2.45 [-0.20:5.09]	0.0701461	160	0.14 [-2.47:2.75]	0.917039	926	2.98 [1.62:4.35]	1.90217e-05	0.77[0.24:0.93]	1168	0.01 [-0.73:0.75]	0.976947	1624	-0.04 [-0.64:0.56]	0.900848	2025	-0.35 [-0.89:0.20]	0.211992	4817	-0.16 [-0.51:0.20]	0.382601	0.00[0.00:0.74]
diab only	Cholesterol esters	Cholesterol esters in small LDL	655	5.09 [3.07:7.11]	1.01054e-06	111	2.48 [-0.17:5.13]	0.0668622	160	0.40 [-2.22:3.02]	0.764081	926	3.11 [1.74:4.48]	8.53794e-06	0.75[0.17:0.92]	1168	0.08 [-0.66:0.82]	0.834578	1624	0.09 [-0.51:0.69]	0.769146	2025	-0.33 [-0.87:0.21]	0.227961	4817	-0.09 [-0.45:0.26]	0.605589	0.00[0.00:0.84]
diab only	Cholesterol esters	Cholesterol esters in IDL	655	6.90 [4.90:8.89]	2.86047e-11	111	2.40 [-0.26:5.07]	0.0772612	160	0.88 [-1.71:3.46]	0.506339	926	4.07 [2.71:5.42]	4.57243e-09	0.87[0.62:0.95]	1168	0.10 [-0.64:0.84]	0.785384	1624	-0.03 [-0.63:0.58]	0.934543	2025	-0.36 [-0.89:0.18]	0.190246	4817	-0.14 [-0.49:0.21]	0.433903	0.00[0.00:0.82]
diab only	Lipoprotein subclasses	Concentration of large LDL particles	655	5.21 [3.19:7.24]	5.85362e-07	111	2.56 [-0.10:5.21]	0.0590559	160	0.15 [-2.46:2.76]	0.911171	926	3.11 [1.74:4.48]	8.69222e-06	0.78[0.31:0.93]	1168	-0.00 [-0.74:0.74]	0.998173	1624	-0.12 [-0.72:0.48]	0.695426	2025	-0.34 [-0.88:0.20]	0.21593	4817	-0.19 [-0.54:0.17]	0.29784	0.00[0.00:0.65]
diab only	Lipoprotein subclasses	Concentration of IDL particles	655	5.25 [3.22:7.28]	5.16775e-07	111	2.38 [-0.25:5.00]	0.0763193	160	0.13 [-2.47:2.74]	0.919674	926	3.06 [1.70:4.43]	1.12257e-05	0.79[0.33:0.93]	1168	-0.04 [-0.78:0.70]	0.908076	1624	-0.25 [-0.86:0.35]	0.407781	2025	-0.45 [-0.98:0.08]	0.0956425	4817	-0.29 [-0.64:0.06]	0.101642	0.00[0.00:0.74]
diab only	Total Lipids	Total lipids in large LDL	655	5.92 [3.91:7.93]	1.19341e-08	111	2.50 [-0.15:5.14]	0.0640946	160	0.53 [-2.06:3.13]	0.687094	926	3.53 [2.17:4.89]	3.80081e-07	0.82[0.45:0.94]	1168	0.01 [-0.73:0.75]	0.980162	1624	-0.03 [-0.63:0.57]	0.927678	2025	-0.32 [-0.85:0.22]	0.246488	4817	-0.14 [-0.50:0.21]	0.421677	0.00[0.00:0.71]
diab only	Total Lipids	Total lipids in medium LDL	655	5.55 [3.54:7.56]	9.25685e-08	111	2.51 [-0.12:5.15]	0.0615044	160	0.16 [-2.45:2.76]	0.905438	926	3.26 [1.90:4.62]	2.77338e-06	0.81[0.42:0.94]	1168	-0.09 [-0.83:0.64]	0.803343	1624	-0.01 [-0.61:0.59]	0.98366	2025	-0.34 [-0.89:0.20]	0.216653	4817	-0.17 [-0.52:0.18]	0.34927	0.00[0.00:0.71]
diab only	Total Lipids	Total lipids in small LDL	655	5.73 [3.72:7.75]	3.5712e-08	111	2.45 [-0.19:5.09]	0.0690792	160	0.14 [-2.47:2.74]	0.919189	926	3.32 [1.96:4.69]	1.82273e-06	0.83[0.48:0.94]	1168	0.13 [-0.61:0.86]	0.737258	1624	0.12 [-0.48:0.72]	0.69434	2025	-0.32 [-0.86:0.22]	0.247477	4817	-0.07 [-0.42:0.29]	0.718643	0.00[0.00:0.86]
diab only	Total Lipids	Total lipids in IDL	655	5.70 [3.68:7.72]	4.49775e-08	111	2.33 [-0.30:4.97]	0.0821062	160	0.35 [-2.25:2.95]	0.792899	926	3.33 [1.96:4.69]	1.75677e-06	0.82[0.43:0.94]	1168	0.01 [-0.73:0.75]	0.981333	1624	-0.18 [-0.78:0.43]	0.566351	2025	-0.43 [-0.96:0.10]	0.110705	4817	-0.25 [-0.60:0.10]	0.168247	0.00[0.00:0.79]
diab only	Phospholipids	Phospholipids in large LDL	655	6.48 [4.47:8.48]	4.44329e-10	111	2.53 [-0.13:5.19]	0.0624477	160	0.65 [-1.95:3.25]	0.626441	926	3.84 [2.47:5.20]	3.42051e-08	0.85[0.56:0.95]	1168	0.08 [-0.66:0.82]	0.839249	1624	0.04 [-0.56:0.64]	0.896121	2025	-0.30 [-0.84:0.23]	0.267303	4817	-0.10 [-0.45:0.25]	0.577213	0.00[0.00:0.79]
diab only	Phospholipids	Phospholipids in medium LDL	655	6.74 [4.74:8.74]	8.32568e-11	111	2.52 [-0.11:5.15]	0.0606899	160	0.26 [-2.33:2.86]	0.842816	926	3.84 [2.49:5.20]	2.84574e-08	0.88[0.66:0.96]	1168	-0.13 [-0.87:0.60]	0.719907	1624	0.12 [-0.49:0.72]	0.707515	2025	-0.28 [-0.82:0.27]	0.324906	4817	-0.11 [-0.46:0.25]	0.556044	0.00[0.00:0.77]
diab only	Phospholipids	Phospholipids in small LDL	655	7.12 [5.12:9.12]	7.48517e-12	111	2.22 [-0.42:4.85]	0.0998522	160	0.07 [-2.53:2.66]	0.95937	926	3.89 [2.53:5.25]	2.0201e-08	0.90[0.73:0.96]	1168	0.30 [-0.44:1.03]	0.425651	1624	0.38 [-0.22:0.98]	0.217083	2025	-0.12 [-0.66:0.43]	0.675621	4817	0.15 [-0.20:0.51]	0.400691	0.00[0.00:0.87]
diab only	Phospholipids	Phospholipids in IDL	655	5.35 [3.33:7.38]	2.82553e-07	111	2.48 [-0.18:5.14]	0.0675874	160	0.58 [-2.03:3.18]	0.664884	926	3.27 [1.90:4.64]	2.80905e-06	0.77[0.23:0.93]	1168	0.09 [-0.65:0.82]	0.818377	1624	-0.15 [-0.75:0.46]	0.631258	2025	-0.36 [-0.89:0.17]	0.182167	4817	-0.19 [-0.54:0.16]	0.291749	0.00[0.00:0.78]
diab only	Total cholesterol (%)	Total cholesterol to total lipids ratio in medium LDL	647	5.09 [3.09:7.10]	7.992e-07	106	2.74 [-0.08:5.56]	0.0566115	158	1.50 [-1.13:4.13]	0.266133	911	3.53 [2.14:4.91]	6.34613e-07	0.59[0.00:0.88]	1162	-0.09 [-0.82:0.65]	0.818142	1615	0.48 [-0.12:1.08]	0.116846	2018	0.05 [-0.48:0.58]	0.860965	4795	0.16 [-0.19:0.51]	0.35945	0.00[0.00:0.88]
diab only	Total cholesterol (%)	Total cholesterol to total lipids ratio in small LDL	647	5.18 [3.17:7.18]	5.49616e-07	106	2.80 [-0.01:5.61]	0.0504782	157	1.44 [-1.20:4.07]	0.287605	910	3.56 [2.17:4.95]	4.92766e-07	0.62[0.00:0.89]	1164	0.06 [-0.67:0.79]	0.87745	1611	0.45 [-0.16:1.05]	0.147636	2019	-0.14 [-0.67:0.38]	0.591693	4794	0.10 [-0.25:0.45]	0.583127	0.05[0.00:0.90]
diab only	Cholesterol esters (%)	Cholesterol esters to total lipids ratio in large LDL	652	7.11 [5.14:9.09]	4.21135e-12	107	2.19 [-0.51:4.89]	0.111686	157	0.98 [-1.60:3.57]	0.458022	916	4.18 [2.83:5.54]	1.5052e-09	0.88[0.66:0.96]	1166	0.15 [-0.58:0.88]	0.678921	1620	0.49 [-0.12:1.09]	0.113012	2023	0.14 [-0.42:0.69]	0.621507	4809	0.26 [-0.09:0.62]	0.145438	0.00[0.00:0.74]
diab only	Cholesterol esters (%)	Cholesterol esters to total lipids ratio in medium LDL	643	3.49 [1.48:5.51]	0.00072351	106	3.09 [0.28:5.91]	0.0312822	158	1.08 [-1.56:3.72]	0.425255	907	2.72 [1.33:4.12]	0.000126412	0.06[0.00:0.90]	1160	-0.08 [-0.81:0.65]	0.829475	1615	0.22 [-0.38:0.82]	0.47725	2019	-0.13 [-0.66:0.40]	0.632359	4794	-0.00 [-0.35:0.35]	0.998102	0.00[0.00:0.73]
diab only	Cholesterol esters (%)	Cholesterol esters to total lipids ratio in small LDL	645	3.44 [1.42:5.46]	0.000896743	106	3.27 [0.48:6.06]	0.0217039	156	1.37 [-1.28:4.02]	0.31134	907	2.83 [1.43:4.22]	6.94922e-05	0.00[0.00:0.87]	1162	-0.06 [-0.79:0.66]	0.869903	1614	0.26 [-0.34:0.87]	0.392256	2019	-0.22 [-0.74:0.31]	0.414246	4795	-0.02 [-0.37:0.33]	0.900351	0.00[0.00:0.85]
non-diab only	Glycolysis	Lactate	655	-0.30 [-2.37:1.77]	0.777286	111	2.33 [-0.54:5.20]	0.111066	148	-0.10 [-2.83:2.63]	0.942613	914	0.41 [-1.02:1.84]	0.574522	0.13[0.00:0.91]	1168	-0.22 [-0.98:0.54]	0.573948	1525	-1.80 [-2.43:-1.16]	3.9056e-08	2024	-0.37 [-0.91:0.16]	0.172289	4717	-0.79 [-1.15:-0.43]	1.61118e-05	0.86[0.59:0.95]
non-diab only	Apolipoproteins	Ratio of apolipoprotein B to apolipoprotein A-I	654	0.56 [-1.48:2.61]	0.588369	111	2.76 [-0.06:5.59]	0.0550329	160	-2.26 [-4.83:0.31]	0.0865699	925	0.27 [-1.12:1.66]	0.703211	0.71[0.00:0.91]	1168	-0.95 [-1.69:-0.20]	0.0126065	1624	-1.40 [-2.05:-0.75]	2.77387e-05	2025	-0.69 [-1.32:-0.07]	0.0299015	4817	-1.01 [-1.40:-0.62]	2.9995e-07	0.15[0.00:0.91]
non-diab only	Total cholesterol	Total cholesterol in chylomicrons and extremely large VLDL	654	0.10 [-1.98:2.17]	0.925927	111	1.21 [-1.59:4.00]	0.397025	158	-1.93 [-4.54:0.67]	0.14756	923	-0.21 [-1.62:1.19]	0.766652	0.27[0.00:0.92]	1168	-1.09 [-1.84:-0.35]	0.00409118	1618	-0.74 [-1.36:-0.11]	0.0212298	2018	-0.32 [-0.89:0.25]	0.273765	4804	-0.65 [-1.02:-0.28]	0.000523945	0.27[0.00:0.92]
non-diab only	Total cholesterol	Total cholesterol in very large VLDL	655	0.22 [-1.85:2.30]	0.831965	111	0.96 [-1.86:3.78]	0.504877	158	-2.13 [-4.73:0.47]	0.110171	924	-0.28 [-1.69:1.12]	0.694889	0.31[0.00:0.93]	1168	-1.23 [-1.98:-0.48]	0.00126292	1618	-0.81 [-1.44:-0.17]	0.0125926	2019	-0.33 [-0.91:0.24]	0.258817	4805	-0.71 [-1.08:-0.34]	0.000154636	0.44[0.00:0.83]
non-diab only	Total cholesterol	Total cholesterol in large VLDL	655	-0.48 [-2.55:1.60]	0.651273	111	1.80 [-1.07:4.68]	0.219372	158	-2.42 [-5.01:0.18]	0.0695897	924	-0.50 [-1.92:0.91]	0.484332	0.56[0.00:0.87]	1168	-1.12 [-1.89:-0.36]	0.00395012	1621	-0.94 [-1.58:-0.30]	0.00396552	2020	-0.42 [-1.00:0.17]	0.163843	4809	-0.77 [-1.14:-0.39]	6.10959e-05	0.20[0.00:0.92]
non-diab only	Total cholesterol	Total cholesterol in medium VLDL	655	-0.77 [-2.84:1.30]	0.464401	111	2.49 [-0.32:5.29]	0.082008	160	-2.56 [-5.12:-0.00]	0.0513608	926	-0.50 [-1.89:0.90]	0.484718	0.71[0.02:0.92]	1168	-0.98 [-1.73:-0.23]	0.010788	1624	-1.13 [-1.76:-0.49]	0.000526361	2021	-0.60 [-1.18:-0.01]	0.0445711	4813	-0.87 [-1.25:-0.50]	4.41551e-06	0.00[0.00:0.86]
non-diab only	Total cholesterol	Total cholesterol in small VLDL	655	-0.89 [-2.95:1.17]	0.398446	111	2.43 [-0.26:5.12]	0.076099	160	-2.59 [-5.17:-0.01]	0.050581	926	-0.50 [-1.88:0.88]	0.478077	0.72[0.07:0.92]	1168	-0.81 [-1.55:-0.07]	0.0322738	1624	-1.37 [-2.00:-0.75]	1.78291e-05	2025	-1.36 [-1.95:-0.77]	5.91778e-06	4817	-1.23 [-1.60:-0.86]	8.76974e-11	0.00[0.00:0.87]
non-diab only	Total cholesterol	Total cholesterol in VLDL	655	0.57 [-1.50:2.64]	0.589222	111	2.44 [-0.28:5.15]	0.0791204	160	-2.50 [-5.04:0.05]	0.0564885	926	0.15 [-1.24:1.53]	0.833272	0.72[0.03:0.92]	1168	-0.75 [-1.49:-0.02]	0.0447858	1624	-1.20 [-1.82:-0.57]	0.000193367	2025	-0.99 [-1.59:-0.39]	0.00125318	4817	-1.00 [-1.37:-0.63]	1.48249e-07	0.00[0.00:0.74]
non-diab only	Free cholesterol	Free cholesterol in large VLDL	655	-0.08 [-2.16:1.99]	0.936623	111	1.62 [-1.26:4.51]	0.270598	158	-2.31 [-4.91:0.28]	0.0821803	924	-0.34 [-1.75:1.08]	0.639408	0.51[0.00:0.86]	1167	-0.78 [-1.54:-0.03]	0.0427698	1621	-0.83 [-1.47:-0.19]	0.0106907	2018	-0.41 [-0.99:0.17]	0.169749	4806	-0.64 [-1.02:-0.27]	0.000724793	0.00[0.00:0.81]
non-diab only	Free cholesterol	Free cholesterol in very small VLDL	655	0.05 [-2.01:2.12]	0.958436	111	1.88 [-0.69:4.46]	0.151829	160	-1.58 [-4.15:0.99]	0.22912	926	0.11 [-1.26:1.47]	0.879555	0.43[0.00:0.83]	1168	-0.47 [-1.20:0.26]	0.207488	1624	-1.13 [-1.73:-0.53]	0.000219094	2025	-1.18 [-1.72:-0.64]	2.01367e-05	4817	-1.00 [-1.35:-0.65]	2.63231e-08	0.23[0.00:0.92]
non-diab only	Cholesterol esters	Cholesterol esters in chylomicrons and extremely large VLDL	654	-0.41 [-2.48:1.67]	0.701258	111	1.28 [-1.47:4.02]	0.362717	158	-1.83 [-4.43:0.77]	0.170451	923	-0.38 [-1.78:1.02]	0.59287	0.23[0.00:0.92]	1168	-1.05 [-1.80:-0.31]	0.00550576	1618	-0.67 [-1.29:-0.05]	0.0349558	2019	-0.42 [-0.99:0.14]	0.141448	4805	-0.66 [-1.02:-0.29]	0.000392221	0.00[0.00:0.88]
non-diab only	Cholesterol esters	Cholesterol esters in very large VLDL	655	-0.36 [-2.43:1.71]	0.735901	111	0.91 [-1.90:3.73]	0.524646	158	-2.23 [-4.83:0.37]	0.0946041	924	-0.59 [-1.99:0.82]	0.412079	0.25[0.00:0.92]	1168	-1.29 [-2.04:-0.54]	0.00072702	1618	-0.86 [-1.49:-0.23]	0.00760212	2018	-0.36 [-0.93:0.21]	0.216589	4804	-0.76 [-1.13:-0.39]	5.75358e-05	0.49[0.00:0.85]
non-diab only	Cholesterol esters	Cholesterol esters in large VLDL	655	-0.92 [-3.00:1.15]	0.38224	111	1.87 [-1.00:4.73]	0.202185	158	-2.44 [-5.04:0.16]	0.0674504	924	-0.70 [-2.11:0.71]	0.333106	0.59[0.00:0.88]	1168	-1.08 [-1.85:-0.31]	0.00573105	1621	-0.97 [-1.60:-0.33]	0.00284672	2019	-0.40 [-0.98:0.18]	0.18122	4808	-0.76 [-1.13:-0.38]	7.14209e-05	0.22[0.00:0.92]
non-diab only	Cholesterol esters	Cholesterol esters in medium VLDL	655	-0.55 [-2.62:1.52]	0.603857	111	2.46 [-0.28:5.19]	0.0779704	160	-2.33 [-4.88:0.22]	0.0751907	926	-0.30 [-1.69:1.08]	0.668985	0.69[0.00:0.91]	1168	-0.82 [-1.57:-0.08]	0.0289316	1624	-0.92 [-1.55:-0.30]	0.00382809	2024	-0.52 [-1.09:0.06]	0.0767585	4816	-0.73 [-1.10:-0.37]	9.01993e-05	0.00[0.00:0.78]
non-diab only	Cholesterol esters	Cholesterol esters in small VLDL	655	-0.18 [-2.25:1.88]	0.861937	111	2.29 [-0.37:4.94]	0.0918757	160	-2.10 [-4.67:0.48]	0.112319	926	-0.07 [-1.44:1.31]	0.92284	0.63[0.00:0.89]	1168	-0.62 [-1.35:0.11]	0.0953987	1624	-1.19 [-1.81:-0.57]	0.000163038	2025	-1.33 [-1.91:-0.75]	6.95861e-06	4817	-1.11 [-1.47:-0.74]	3.24205e-09	0.15[0.00:0.91]
non-diab only	Lipoprotein subclasses	Concentration of very small VLDL particles	655	0.21 [-1.86:2.28]	0.844342	111	2.45 [-0.15:5.04]	0.0646992	160	-2.11 [-4.69:0.47]	0.110644	926	0.18 [-1.19:1.55]	0.800635	0.66[0.00:0.90]	1168	-0.55 [-1.28:0.18]	0.140392	1624	-1.28 [-1.89:-0.68]	3.4279e-05	2025	-1.03 [-1.58:-0.47]	0.000294591	4817	-1.00 [-1.36:-0.64]	3.75798e-08	0.14[0.00:0.91]
non-diab only	Lipoprotein subclasses	Concentration of large HDL particles	655	1.65 [-0.49:3.79]	0.130862	111	0.03 [-3.36:3.43]	0.98424	160	2.62 [-0.06:5.31]	0.0575264	926	1.64 [0.14:3.14]	0.0324257	0.00[0.00:0.85]	1168	1.28 [0.44:2.11]	0.00276051	1624	1.75 [1.05:2.45]	1.14161e-06	2025	0.35 [-0.30:0.99]	0.290209	4817	1.06 [0.65:1.47]	4.81632e-07	0.77[0.24:0.93]
non-diab only	Total Lipids	Total lipids in large VLDL	655	0.06 [-2.02:2.14]	0.954164	111	2.08 [-0.84:5.00]	0.161945	159	-2.46 [-5.04:0.11]	0.0629122	925	-0.22 [-1.64:1.19]	0.756012	0.63[0.00:0.89]	1168	-1.03 [-1.80:-0.25]	0.00921572	1624	-0.94 [-1.58:-0.29]	0.00447945	2021	-0.28 [-0.88:0.31]	0.348479	4813	-0.69 [-1.07:-0.31]	0.000370181	0.35[0.00:0.79]
non-diab only	Total Lipids	Total lipids in very small VLDL	655	0.79 [-1.28:2.86]	0.456359	111	2.27 [-0.32:4.86]	0.0858893	160	-1.76 [-4.34:0.82]	0.182829	926	0.48 [-0.89:1.85]	0.489346	0.58[0.00:0.88]	1168	-0.49 [-1.22:0.24]	0.18641	1624	-1.20 [-1.80:-0.59]	0.000108686	2025	-1.03 [-1.58:-0.47]	0.00029443	4817	-0.96 [-1.31:-0.60]	1.39515e-07	0.10[0.00:0.91]
non-diab only	Triglycerides	Triglycerides in large VLDL	655	0.07 [-2.01:2.15]	0.946319	111	2.05 [-0.88:4.99]	0.170006	158	-2.19 [-4.79:0.41]	0.101308	924	-0.14 [-1.56:1.28]	0.849684	0.56[0.00:0.88]	1168	-1.02 [-1.80:-0.25]	0.00954738	1623	-0.88 [-1.53:-0.24]	0.00758674	2020	-0.25 [-0.84:0.35]	0.417576	4811	-0.65 [-1.03:-0.27]	0.000758902	0.37[0.00:0.80]
non-diab only	Triglycerides	Triglycerides in large LDL	655	-1.96 [-4.03:0.12]	0.0652916	111	2.61 [-0.02:5.24]	0.0514966	160	-1.87 [-4.49:0.75]	0.163988	926	-0.67 [-2.05:0.72]	0.345242	0.76[0.20:0.93]	1168	-0.67 [-1.41:0.07]	0.0740955	1623	-1.31 [-1.92:-0.71]	2.26165e-05	2025	-0.58 [-1.12:-0.05]	0.0332683	4816	-0.85 [-1.20:-0.50]	2.27056e-06	0.42[0.00:0.82]
non-diab only	Triglycerides	Triglycerides in medium LDL	655	-1.62 [-3.69:0.46]	0.127118	111	2.58 [-0.07:5.22]	0.0563077	160	-1.88 [-4.52:0.75]	0.163309	926	-0.54 [-1.92:0.85]	0.448557	0.73[0.09:0.92]	1168	-0.68 [-1.42:0.06]	0.070255	1623	-1.16 [-1.76:-0.55]	0.000187342	2024	-0.53 [-1.06:0.01]	0.0539028	4815	-0.78 [-1.13:-0.42]	1.61899e-05	0.17[0.00:0.91]
non-diab only	Triglycerides	Triglycerides in small LDL	655	-1.16 [-3.24:0.91]	0.273149	111	2.68 [-0.02:5.37]	0.0513328	160	-2.32 [-4.92:0.28]	0.0818703	926	-0.47 [-1.86:0.92]	0.505939	0.74[0.12:0.92]	1168	-0.31 [-1.04:0.42]	0.408294	1624	-1.07 [-1.68:-0.46]	0.000640934	2023	-0.57 [-1.12:-0.02]	0.0410479	4815	-0.68 [-1.04:-0.32]	0.000191553	0.25[0.00:0.92]
non-diab only	Phospholipids	Phospholipids in large VLDL	655	-0.14 [-2.22:1.94]	0.892647	111	1.99 [-0.91:4.89]	0.179036	158	-2.21 [-4.81:0.39]	0.0971647	924	-0.25 [-1.67:1.17]	0.729935	0.55[0.00:0.87]	1168	-1.10 [-1.87:-0.33]	0.00491956	1621	-0.85 [-1.49:-0.20]	0.00994493	2018	-0.40 [-0.99:0.18]	0.179009	4807	-0.72 [-1.10:-0.35]	0.000168114	0.10[0.00:0.91]
non-diab only	Phospholipids	Phospholipids in very small VLDL	655	1.60 [-0.46:3.66]	0.129028	111	2.36 [-0.24:4.97]	0.0750861	160	-0.86 [-3.47:1.75]	0.519185	926	1.13 [-0.24:2.51]	0.107046	0.39[0.00:0.81]	1168	-0.20 [-0.93:0.53]	0.589217	1624	-0.85 [-1.45:-0.25]	0.00584252	2025	-0.81 [-1.35:-0.27]	0.00320525	4817	-0.68 [-1.04:-0.33]	0.000144303	0.08[0.00:0.90]
non-diab only	Free cholesterol (%)	Free cholesterol to total lipids ratio in medium VLDL	648	-0.64 [-2.74:1.46]	0.549534	108	2.10 [-0.70:4.91]	0.141421	160	-2.51 [-5.08:0.06]	0.0574563	916	-0.51 [-1.92:0.90]	0.476952	0.65[0.00:0.90]	1152	-0.58 [-1.32:0.16]	0.123564	1621	-1.52 [-2.13:-0.91]	1.1185e-06	2015	-0.96 [-1.50:-0.42]	0.00052151	4788	-1.06 [-1.41:-0.71]	4.58776e-09	0.50[0.00:0.85]
non-diab only	Free cholesterol (%)	Free cholesterol to total lipids ratio in large LDL	653	1.54 [-0.54:3.62]	0.146277	110	-1.74 [-4.54:1.05]	0.221058	158	2.53 [-0.08:5.14]	0.0594113	921	1.00 [-0.41:2.40]	0.164554	0.62[0.00:0.89]	1166	0.79 [0.04:1.55]	0.0390475	1617	0.89 [0.25:1.52]	0.00640316	2020	0.38 [-0.21:0.97]	0.20726	4803	0.66 [0.28:1.04]	0.0005776	0.00[0.00:0.86]
non-diab only	Phospholipids (%)	Phospholipids to total lipids ratio in very large HDL	569	-2.14 [-4.31:0.03]	0.0534311	102	0.07 [-2.77:2.90]	0.963461	153	2.44 [-0.14:5.02]	0.0654788	824	-0.16 [-1.60:1.27]	0.822293	0.72[0.05:0.92]	1142	0.93 [0.20:1.65]	0.0123454	1603	1.06 [0.41:1.70]	0.00132815	1931	0.23 [-0.35:0.81]	0.430745	4676	0.69 [0.32:1.06]	0.00028368	0.51[0.00:0.86]
non-diab only	Phospholipids (%)	Phospholipids to total lipids ratio in large HDL	639	0.84 [-1.26:2.94]	0.431994	110	1.53 [-1.48:4.55]	0.319378	139	-1.49 [-4.32:1.34]	0.303592	888	0.37 [-1.10:1.85]	0.617849	0.18[0.00:0.91]	1168	-0.49 [-1.32:0.34]	0.249653	1538	-1.41 [-2.09:-0.74]	4.59048e-05	1907	-0.46 [-1.11:0.18]	0.161683	4613	-0.81 [-1.22:-0.40]	9.39213e-05	0.58[0.00:0.88]
dif	Amino Acid	Alanine	655	7.14 [5.11:9.17]	1.2254e-11	111	2.07 [-0.73:4.87]	0.14695	148	-2.28 [-4.97:0.42]	0.100098	914	3.32 [1.92:4.72]	3.5249e-06	0.94[0.85:0.97]	1168	-1.18 [-1.92:-0.43]	0.00201998	1524	-1.92 [-2.54:-1.29]	2.38412e-09	2023	-1.11 [-1.65:-0.58]	4.6375e-05	4715	-1.39 [-1.75:-1.03]	2.36651e-14	0.51[0.00:0.86]
dif	Amino Acid	Valine	655	8.79 [6.83:10.75]	1.22633e-17	111	1.13 [-1.81:4.08]	0.450931	148	-1.03 [-3.76:1.70]	0.461937	914	4.48 [3.08:5.88]	3.49829e-10	0.95[0.88:0.98]	1168	-0.87 [-1.63:-0.11]	0.0252382	1517	-0.65 [-1.37:0.07]	0.0762454	2023	-1.04 [-1.64:-0.44]	0.000737801	4708	-0.88 [-1.27:-0.48]	1.36476e-05	0.00[0.00:0.69]
dif	Glycolysis	Pyruvate	650	4.82 [2.76:6.88]	5.45947e-06	111	2.83 [-0.13:5.80]	0.0612072	147	1.22 [-1.55:4.00]	0.389089	908	3.37 [1.93:4.82]	4.72985e-06	0.54[0.00:0.87]	1167	0.27 [-0.48:1.03]	0.47787	1521	-1.73 [-2.36:-1.10]	9.4082e-08	2016	-0.45 [-0.98:0.09]	0.100538	4704	-0.70 [-1.06:-0.34]	0.000134984	0.89[0.68:0.96]
dif	Fluid Balance	Albumin, signal area (log)	655	6.57 [4.55:8.58]	3.27449e-10	111	-0.01 [-2.88:2.85]	0.993602	160	-1.86 [-4.41:0.70]	0.155887	926	2.55 [1.16:3.93]	0.000308729	0.93[0.84:0.97]	1168	-0.16 [-0.94:0.61]	0.678374	1623	-0.59 [-1.20:0.02]	0.0579996	2025	-1.03 [-1.55:-0.51]	0.000111996	4816	-0.70 [-1.06:-0.35]	9.42992e-05	0.43[0.00:0.83]
	Amino Acid	Glutamine	125	-7.87 [-12.31:-3.43]	0.000715427	108	0.32 [-2.77:3.41]	0.838375	147	-1.41 [-4.17:1.36]	0.32009	380	-1.92 [-3.79:-0.05]	0.0441422	0.78[0.29:0.93]	1092	-0.16 [-0.95:0.62]	0.684734	1523	0.53 [-0.11:1.16]	0.104416	2023	-0.61 [-1.17:-0.06]	0.0309066	4638	-0.13 [-0.50:0.24]	0.495263	0.71[0.03:0.92]
	Amino Acid	Histidine	653	1.24 [-0.82:3.30]	0.237074	111	2.18 [-0.66:5.03]	0.132252	148	0.74 [-2.02:3.50]	0.599299	912	1.35 [-0.08:2.77]	0.0645818	0.00[0.00:0.61]	1166	0.20 [-0.55:0.94]	0.608857	1522	-0.31 [-0.93:0.31]	0.330428	2023	-0.98 [-1.50:-0.46]	0.000231745	4711	-0.51 [-0.86:-0.15]	0.00502121	0.71[0.02:0.92]
	Amino Acid	Isoleucine	655	2.20 [0.13:4.27]	0.0372672	111	0.90 [-2.10:3.90]	0.55576	148	-3.11 [-5.86:-0.36]	0.0283949	914	0.43 [-1.02:1.88]	0.561537	0.78[0.31:0.93]	1168	-1.37 [-2.15:-0.59]	0.000540524	1524	-2.01 [-2.74:-1.27]	9.88603e-08	2024	-1.44 [-2.08:-0.80]	1.06259e-05	4716	-1.60 [-2.01:-1.19]	2.16356e-14	0.00[0.00:0.88]
	Amino Acid	Leucine	655	5.37 [3.34:7.41]	3.04143e-07	111	0.81 [-2.17:3.78]	0.595819	148	-2.95 [-5.71:-0.18]	0.0387489	914	2.07 [0.63:3.51]	0.0047209	0.91[0.78:0.97]	1168	-1.17 [-1.95:-0.40]	0.00309495	1525	-1.34 [-2.09:-0.59]	0.000449074	2022	-1.45 [-2.09:-0.80]	1.06657e-05	4715	-1.34 [-1.75:-0.92]	2.15256e-10	0.00[0.00:0.27]
	Amino Acid	Tyrosine	654	5.72 [3.70:7.75]	4.42093e-08	111	-0.16 [-2.98:2.67]	0.912119	148	2.11 [-0.60:4.83]	0.129556	913	3.29 [1.89:4.70]	4.54033e-06	0.83[0.49:0.94]	1166	-0.16 [-0.91:0.59]	0.678024	1522	0.15 [-0.52:0.81]	0.665579	2023	-0.47 [-1.04:0.10]	0.103485	4711	-0.20 [-0.57:0.18]	0.300089	0.00[0.00:0.89]
	Glycolysis	Glucose	654	5.16 [3.15:7.17]	6.35626e-07	107	1.27 [-1.59:4.13]	0.382516	148	-2.85 [-5.55:-0.16]	0.0396702	909	2.05 [0.64:3.45]	0.00423815	0.91[0.77:0.97]	1166	0.08 [-0.67:0.83]	0.83548	1520	-0.51 [-1.20:0.18]	0.146296	2017	-0.48 [-1.03:0.08]	0.0940368	4703	-0.35 [-0.72:0.03]	0.0690025	0.00[0.00:0.87]
	Ketone Bodies	3-hydroxybutyrate	647	-0.45 [-2.54:1.64]	0.674211	111	0.06 [-2.80:2.92]	0.967484	148	0.10 [-2.70:2.90]	0.945981	906	-0.17 [-1.62:1.27]	0.814058	0.00[0.00:0.00]	1166	0.40 [-0.33:1.14]	0.28502	1519	0.17 [-0.46:0.81]	0.593679	1133	-0.04 [-0.74:0.66]	0.909598	3818	0.17 [-0.23:0.57]	0.398336	0.00[0.00:0.71]
	Ketone Bodies	Acetate	653	0.71 [-1.38:2.79]	0.507196	111	0.35 [-2.37:3.07]	0.802844	148	-0.22 [-2.99:2.55]	0.876693	912	0.36 [-1.06:1.79]	0.615259	0.00[0.00:0.24]	1166	0.28 [-0.43:1.00]	0.436406	1516	0.52 [-0.11:1.14]	0.107035	2022	-0.33 [-0.85:0.19]	0.218518	4704	0.08 [-0.27:0.43]	0.649166	0.56[0.00:0.87]
	Ketone Bodies	Acetoacetate	654	1.48 [-0.59:3.54]	0.160803	111	0.16 [-2.65:2.98]	0.910523	146	-1.42 [-4.18:1.35]	0.316738	911	0.37 [-1.06:1.80]	0.610939	0.27[0.00:0.92]	1168	0.90 [0.15:1.64]	0.017959	1520	0.03 [-0.60:0.66]	0.921169	2024	-0.30 [-0.82:0.22]	0.25828	4712	0.07 [-0.28:0.43]	0.678619	0.70[0.00:0.91]
	Inflammation	Glycoprotein acetyls	655	-3.63 [-5.72:-1.53]	0.000735759	111	0.37 [-2.66:3.41]	0.809362	148	-3.88 [-6.58:-1.19]	0.00536187	914	-2.79 [-4.24:-1.33]	0.000168823	0.63[0.00:0.89]	1168	-0.93 [-1.72:-0.14]	0.0205283	1525	-1.82 [-2.49:-1.15]	9.66819e-08	2024	-0.48 [-1.06:0.09]	0.100818	4717	-1.03 [-1.41:-0.65]	1.28962e-07	0.78[0.27:0.93]
	Glycerides	Phosphatidylcholine and other cholines	651	2.32 [0.20:4.44]	0.0325169	106	1.89 [-1.03:4.82]	0.204338	159	-0.34 [-3.10:2.42]	0.808417	916	1.47 [0.01:2.93]	0.0479695	0.15[0.00:0.91]	1161	0.27 [-0.51:1.05]	0.497084	1615	0.58 [-0.05:1.22]	0.0706294	2023	-0.20 [-0.73:0.33]	0.46158	4799	0.15 [-0.21:0.51]	0.399544	0.44[0.00:0.83]
	Glycerides	Ratio of triglycerides to phosphoglycerides	651	-2.70 [-4.75:-0.64]	0.0102389	106	1.45 [-1.67:4.57]	0.363308	159	-3.28 [-5.89:-0.67]	0.0149103	916	-2.00 [-3.43:-0.57]	0.0062812	0.67[0.00:0.90]	1161	-1.27 [-2.06:-0.47]	0.00174905	1614	-2.17 [-2.85:-1.48]	5.71758e-10	2023	-0.62 [-1.22:-0.01]	0.04506	4798	-1.29 [-1.69:-0.90]	1.10175e-10	0.82[0.44:0.94]
	Glycerides	Serum total triglycerides	655	-1.10 [-3.18:0.98]	0.299946	111	2.83 [-0.04:5.70]	0.0531911	160	-2.79 [-5.36:-0.23]	0.0343604	926	-0.67 [-2.07:0.74]	0.353976	0.77[0.23:0.93]	1168	-0.95 [-1.72:-0.19]	0.0144555	1624	-1.43 [-2.08:-0.78]	1.65736e-05	2025	-0.76 [-1.36:-0.16]	0.0127599	4817	-1.04 [-1.42:-0.66]	8.86838e-08	0.11[0.00:0.91]
	Glycerides	Sphingomyelins	651	2.61 [0.55:4.68]	0.0133852	106	1.99 [-0.88:4.86]	0.17519	159	0.50 [-2.28:3.29]	0.723837	916	1.90 [0.46:3.33]	0.00969624	0.00[0.00:0.85]	1161	0.21 [-0.56:0.99]	0.592007	1615	0.65 [0.01:1.30]	0.0465521	2023	-0.19 [-0.72:0.34]	0.488199	4799	0.17 [-0.20:0.53]	0.36813	0.49[0.00:0.85]
	Glycerides	Total cholines	651	1.51 [-0.61:3.62]	0.1628	106	2.06 [-0.81:4.94]	0.159797	159	0.15 [-2.64:2.93]	0.918279	916	1.28 [-0.17:2.73]	0.0846646	0.00[0.00:0.78]	1161	0.33 [-0.45:1.11]	0.407427	1615	0.70 [0.07:1.34]	0.0305808	2023	-0.13 [-0.66:0.40]	0.629764	4799	0.24 [-0.13:0.60]	0.200978	0.50[0.00:0.85]
	Glycerides	Total phosphoglycerides	651	2.49 [0.37:4.61]	0.0216937	106	2.04 [-0.84:4.92]	0.165008	159	-0.58 [-3.29:2.13]	0.676694	916	1.50 [0.06:2.95]	0.0412223	0.38[0.00:0.81]	1161	0.28 [-0.50:1.06]	0.478088	1613	0.33 [-0.29:0.96]	0.299434	2023	-0.20 [-0.73:0.32]	0.452843	4797	0.07 [-0.28:0.43]	0.68218	0.00[0.00:0.89]
	Fatty acids	18:2, linoleic acid	650	2.53 [0.44:4.62]	0.017914	106	2.87 [0.16:5.57]	0.0377129	156	-0.96 [-3.69:1.77]	0.493088	912	1.69 [0.27:3.10]	0.0194057	0.60[0.00:0.89]	1161	-0.49 [-1.23:0.26]	0.200769	1609	0.11 [-0.50:0.73]	0.716537	2020	-0.50 [-1.03:0.03]	0.0640662	4790	-0.29 [-0.65:0.06]	0.102463	0.21[0.00:0.92]
	Fatty acids	22:6, docosahexaenoic acid	650	-0.08 [-2.14:1.98]	0.940741	106	2.53 [-0.49:5.54]	0.100127	156	-1.78 [-4.36:0.80]	0.177847	912	-0.02 [-1.44:1.40]	0.982931	0.56[0.00:0.87]	1161	1.42 [0.66:2.17]	0.000235491	1609	-0.32 [-0.93:0.28]	0.296209	2023	-0.51 [-1.03:0.02]	0.0611833	4793	-0.03 [-0.38:0.33]	0.887044	0.89[0.70:0.96]
	Fatty acids	Estimated degree of unsaturation	650	-1.96 [-4.02:0.09]	0.0610721	106	-0.74 [-3.73:2.26]	0.630134	156	0.82 [-1.82:3.46]	0.54518	912	-0.88 [-2.30:0.55]	0.228362	0.25[0.00:0.92]	1161	1.83 [1.08:2.59]	1.92725e-06	1609	0.60 [-0.02:1.23]	0.0591872	2023	-0.55 [-1.08:-0.01]	0.04425	4793	0.36 [0.00:0.72]	0.0471864	0.92[0.81:0.97]
	Fatty acids	Monounsaturated fatty acids; 16:1, 18:1	650	-0.76 [-2.84:1.32]	0.476524	106	2.51 [-0.29:5.31]	0.0786197	156	-2.96 [-5.55:-0.36]	0.0268518	912	-0.58 [-1.98:0.82]	0.418381	0.75[0.16:0.92]	1161	-0.78 [-1.53:-0.03]	0.0423004	1609	-1.24 [-1.86:-0.62]	8.42463e-05	2022	-0.46 [-1.02:0.10]	0.109874	4792	-0.81 [-1.17:-0.44]	1.40305e-05	0.40[0.00:0.82]
	Fatty acids	Omega-3 fatty acids	650	1.60 [-0.48:3.68]	0.132549	106	3.01 [0.10:5.91]	0.0423271	156	-1.75 [-4.34:0.84]	0.186457	912	0.93 [-0.49:2.35]	0.197961	0.69[0.00:0.91]	1161	1.11 [0.36:1.86]	0.00373821	1609	-0.33 [-0.94:0.28]	0.290226	2022	-0.62 [-1.14:-0.09]	0.0228495	4792	-0.14 [-0.49:0.21]	0.442828	0.86[0.59:0.95]
	Fatty acids	Omega-6 fatty acids	650	2.76 [0.67:4.85]	0.0099557	106	2.75 [0.00:5.50]	0.0497401	156	-0.93 [-3.69:1.82]	0.50813	912	1.77 [0.35:3.20]	0.0149051	0.60[0.00:0.89]	1161	-0.12 [-0.88:0.63]	0.746301	1608	0.18 [-0.43:0.80]	0.562544	2022	-0.42 [-0.95:0.10]	0.115576	4791	-0.16 [-0.51:0.20]	0.38268	0.07[0.00:0.90]
	Fatty acids	Polyunsaturated fatty acids	650	2.62 [0.53:4.72]	0.014363	106	2.85 [0.08:5.62]	0.04362	156	-1.25 [-3.99:1.49]	0.373395	912	1.64 [0.21:3.06]	0.0247238	0.66[0.00:0.90]	1161	0.10 [-0.65:0.86]	0.787981	1608	0.10 [-0.51:0.71]	0.744111	2022	-0.45 [-0.98:0.07]	0.0922578	4791	-0.15 [-0.50:0.21]	0.417621	0.15[0.00:0.91]
	Fatty acids	Ratio of 18:2 linoleic acid to total fatty acids	649	2.09 [0.04:4.15]	0.0465669	106	1.15 [-1.64:3.93]	0.419089	156	1.68 [-0.94:4.29]	0.210431	911	1.74 [0.34:3.13]	0.0149406	0.00[0.00:0.28]	1159	-0.13 [-0.90:0.64]	0.739467	1608	1.11 [0.49:1.73]	0.000463792	2020	-0.24 [-0.79:0.31]	0.387	4787	0.24 [-0.12:0.61]	0.185891	0.82[0.46:0.94]
	Fatty acids	Ratio of 22:6 docosahexaenoic acid to total fatty acids	650	-1.31 [-3.36:0.73]	0.207796	106	1.18 [-1.99:4.35]	0.465959	156	-0.54 [-3.12:2.04]	0.682976	912	-0.57 [-2.00:0.86]	0.434724	0.00[0.00:0.88]	1161	2.01 [1.26:2.76]	1.45355e-07	1609	-0.01 [-0.62:0.59]	0.964268	2020	-0.27 [-0.80:0.25]	0.304961	4790	0.31 [-0.04:0.66]	0.0820792	0.92[0.80:0.97]
	Fatty acids	Ratio of monounsaturated fatty acids to total fatty acids	650	-5.72 [-7.73:-3.70]	3.99235e-08	106	0.11 [-2.86:3.07]	0.943475	156	-3.30 [-5.95:-0.64]	0.0160502	912	-3.71 [-5.12:-2.30]	2.56144e-07	0.81[0.39:0.94]	1161	-1.40 [-2.19:-0.60]	0.000580072	1609	-1.83 [-2.46:-1.19]	2.30476e-08	2023	-0.66 [-1.24:-0.08]	0.0251385	4793	-1.23 [-1.61:-0.86]	1.44968e-10	0.73[0.08:0.92]
	Fatty acids	Ratio of omega-3 fatty acids to total fatty acids	650	0.56 [-1.48:2.60]	0.589244	106	1.95 [-1.08:4.98]	0.207071	156	-0.16 [-2.76:2.43]	0.902212	912	0.65 [-0.77:2.07]	0.369127	0.00[0.00:0.81]	1161	1.91 [1.16:2.66]	5.95832e-07	1609	0.07 [-0.54:0.67]	0.824171	2022	-0.50 [-1.02:0.02]	0.0592141	4792	0.21 [-0.14:0.56]	0.234725	0.93[0.82:0.97]
	Fatty acids	Ratio of omega-6 fatty acids to total fatty acids	649	2.66 [0.61:4.71]	0.0112713	106	-0.06 [-2.93:2.80]	0.964639	156	2.11 [-0.52:4.74]	0.117383	911	1.84 [0.44:3.25]	0.0102565	0.15[0.00:0.91]	1161	0.52 [-0.25:1.28]	0.186357	1609	1.23 [0.60:1.86]	0.000149632	2022	-0.19 [-0.74:0.37]	0.511378	4792	0.45 [0.08:0.82]	0.016427	0.82[0.43:0.94]
	Fatty acids	Ratio of polyunsaturated fatty acids to total fatty acids	649	2.64 [0.59:4.70]	0.0119309	106	0.54 [-2.36:3.43]	0.715906	156	1.94 [-0.69:4.57]	0.149762	911	1.94 [0.53:3.35]	0.00715649	0.00[0.00:0.85]	1161	1.15 [0.37:1.92]	0.0037835	1607	1.21 [0.59:1.84]	0.000152436	2022	-0.33 [-0.88:0.22]	0.23845	4790	0.52 [0.16:0.89]	0.00513629	0.88[0.66:0.96]
	Fatty acids	Ratio of saturated fatty acids to total fatty acids	650	4.57 [2.55:6.59]	1.13566e-05	106	-0.89 [-3.66:1.88]	0.529594	156	1.43 [-1.22:4.08]	0.29327	912	2.33 [0.93:3.72]	0.00104787	0.81[0.39:0.94]	1161	0.16 [-0.57:0.88]	0.674117	1609	0.52 [-0.09:1.12]	0.0956272	2023	1.05 [0.53:1.57]	7.24347e-05	4793	0.67 [0.33:1.02]	0.000138304	0.53[0.00:0.86]
	Fatty acids	Saturated fatty acids	650	2.65 [0.55:4.74]	0.0134318	106	2.49 [-0.28:5.26]	0.0784018	156	-1.63 [-4.27:1.01]	0.228378	912	1.38 [-0.03:2.80]	0.0546006	0.71[0.03:0.92]	1161	-0.26 [-1.01:0.49]	0.497973	1609	-0.41 [-1.01:0.20]	0.189219	2021	-0.01 [-0.55:0.54]	0.985061	4791	-0.20 [-0.56:0.16]	0.269604	0.00[0.00:0.78]
	Fatty acids	Total fatty acids	650	1.59 [-0.51:3.69]	0.137439	106	2.73 [-0.05:5.50]	0.0538889	156	-2.26 [-4.90:0.38]	0.095162	912	0.78 [-0.63:2.20]	0.277762	0.74[0.12:0.92]	1161	-0.31 [-1.06:0.44]	0.415556	1609	-0.59 [-1.19:0.02]	0.0588663	2021	-0.32 [-0.86:0.23]	0.255423	4791	-0.41 [-0.76:-0.05]	0.0249233	0.00[0.00:0.59]
	Apolipoproteins	Apolipoprotein B	654	3.25 [1.21:5.29]	0.00186715	111	2.81 [0.17:5.45]	0.0367421	160	-1.68 [-4.24:0.88]	0.200949	925	1.73 [0.37:3.10]	0.0129152	0.79[0.33:0.93]	1168	-0.41 [-1.14:0.33]	0.277212	1624	-0.64 [-1.25:-0.02]	0.0417714	2025	-0.63 [-1.21:-0.05]	0.0326212	4817	-0.58 [-0.94:-0.21]	0.00192103	0.00[0.00:0.26]
	Lipoprotein particle size	Mean diameter for VLDL particles	655	0.72 [-1.35:2.79]	0.496176	111	1.91 [-1.18:4.99]	0.225669	160	-2.06 [-4.64:0.52]	0.119616	926	0.12 [-1.31:1.55]	0.870131	0.54[0.00:0.87]	1168	-0.83 [-1.63:-0.03]	0.0427486	1624	-0.84 [-1.49:-0.18]	0.0128355	2025	-0.15 [-0.75:0.44]	0.610548	4817	-0.55 [-0.93:-0.16]	0.00560355	0.31[0.00:0.93]
	Lipoprotein particle size	Mean diameter for LDL particles	654	-2.58 [-4.66:-0.50]	0.0152425	111	-2.66 [-5.44:0.11]	0.0601005	159	0.36 [-2.31:3.02]	0.793272	924	-1.78 [-3.19:-0.37]	0.0135873	0.42[0.00:0.82]	1168	0.00 [-0.73:0.73]	0.994401	1622	-0.94 [-1.54:-0.34]	0.00218816	2023	-0.13 [-0.68:0.42]	0.638016	4813	-0.38 [-0.73:-0.03]	0.0348422	0.61[0.00:0.89]
	Lipoprotein particle size	Mean diameter for HDL particles	655	2.02 [-0.12:4.15]	0.064227	111	0.82 [-2.47:4.11]	0.624626	160	3.67 [1.03:6.31]	0.00716508	926	2.29 [0.81:3.78]	0.00239173	0.00[0.00:0.89]	1168	1.38 [0.52:2.24]	0.00164942	1624	1.90 [1.20:2.61]	1.20708e-07	2025	0.56 [-0.10:1.23]	0.0971773	4817	1.24 [0.82:1.66]	7.5431e-09	0.73[0.11:0.92]
	Cholesterol	Free cholesterol	651	3.04 [0.97:5.10]	0.0040936	106	2.25 [-0.57:5.06]	0.117825	159	-0.45 [-3.16:2.25]	0.742517	916	1.88 [0.46:3.29]	0.00953123	0.52[0.00:0.86]	1161	0.10 [-0.67:0.86]	0.806822	1616	0.01 [-0.60:0.62]	0.97569	2023	-0.33 [-0.86:0.20]	0.223399	4800	-0.12 [-0.48:0.23]	0.492238	0.00[0.00:0.81]
	Cholesterol	Remnant cholesterol (non-HDL	655	3.44 [1.38:5.49]	0.00108633	111	2.44 [-0.20:5.07]	0.0703195	160	-1.67 [-4.23:0.88]	0.201184	926	1.70 [0.34:3.07]	0.0146849	0.79[0.35:0.94]	1168	-0.42 [-1.15:0.31]	0.255872	1624	-0.73 [-1.34:-0.12]	0.0190006	2025	-0.74 [-1.31:-0.17]	0.0105506	4817	-0.66 [-1.02:-0.30]	0.000343886	0.00[0.00:0.62]
	Cholesterol	Total cholesterol in HDL3	655	2.37 [0.28:4.47]	0.0266854	111	1.17 [-1.85:4.18]	0.4483	158	-0.85 [-3.58:1.89]	0.54602	924	1.18 [-0.28:2.64]	0.112071	0.40[0.00:0.82]	1168	0.63 [-0.16:1.42]	0.119808	1624	0.83 [0.17:1.48]	0.013203	2024	-0.45 [-0.98:0.08]	0.0979431	4816	0.18 [-0.19:0.55]	0.333792	0.81[0.40:0.94]
	Total cholesterol	Total cholesterol in very small VLDL	655	2.40 [0.33:4.46]	0.0232005	111	1.90 [-0.70:4.50]	0.15149	160	-0.41 [-2.97:2.16]	0.755915	926	1.46 [0.10:2.83]	0.0359732	0.32[0.00:0.93]	1168	-0.30 [-1.03:0.43]	0.418768	1624	-0.84 [-1.44:-0.24]	0.00590308	2025	-0.86 [-1.40:-0.33]	0.00158628	4817	-0.73 [-1.08:-0.38]	4.75982e-05	0.00[0.00:0.88]
	Total cholesterol	Total cholesterol in large HDL	655	1.93 [-0.19:4.05]	0.0753291	111	-0.16 [-3.56:3.24]	0.925743	160	2.84 [0.17:5.50]	0.0389895	926	1.81 [0.32:3.30]	0.0175047	0.00[0.00:0.89]	1168	1.34 [0.50:2.18]	0.00181325	1624	1.90 [1.20:2.61]	1.25975e-07	2025	0.50 [-0.16:1.16]	0.135248	4817	1.20 [0.79:1.62]	1.61832e-08	0.76[0.20:0.93]
	Total cholesterol	Total cholesterol in medium HDL	655	5.92 [3.86:7.98]	2.50414e-08	111	-0.06 [-3.06:2.93]	0.967974	160	2.53 [-0.07:5.13]	0.0586015	926	3.56 [2.14:4.98]	8.7446e-07	0.82[0.45:0.94]	1168	1.25 [0.50:2.01]	0.00113818	1624	1.33 [0.70:1.97]	4.27473e-05	2025	0.43 [-0.11:0.97]	0.121834	4817	0.91 [0.55:1.27]	8.23935e-07	0.64[0.00:0.90]
	Total cholesterol	Total cholesterol in small HDL	655	3.82 [1.78:5.87]	0.000259826	111	1.09 [-1.68:3.85]	0.440925	156	-1.20 [-3.89:1.49]	0.38379	922	1.76 [0.36:3.16]	0.0139639	0.77[0.26:0.93]	1168	0.20 [-0.55:0.94]	0.608578	1620	0.25 [-0.36:0.85]	0.422185	2024	-0.45 [-0.98:0.08]	0.0942776	4812	-0.07 [-0.42:0.28]	0.68252	0.44[0.00:0.83]
	Free cholesterol	Free cholesterol in chylomicrons and extremely large VLDL	655	0.90 [-1.18:2.98]	0.397592	111	1.03 [-1.82:3.87]	0.479694	158	-2.00 [-4.60:0.61]	0.13489	924	0.08 [-1.33:1.49]	0.91184	0.42[0.00:0.83]	1167	-0.63 [-1.38:0.12]	0.099736	1619	-0.59 [-1.22:0.04]	0.0686412	2019	-0.10 [-0.67:0.48]	0.742706	4805	-0.39 [-0.76:-0.02]	0.0369582	0.00[0.00:0.88]
	Free cholesterol	Free cholesterol in very large VLDL	655	0.89 [-1.18:2.97]	0.398813	111	0.98 [-1.85:3.81]	0.496983	158	-1.98 [-4.59:0.62]	0.137401	924	0.07 [-1.33:1.48]	0.917959	0.41[0.00:0.82]	1167	-0.73 [-1.48:0.01]	0.054417	1619	-0.69 [-1.32:-0.06]	0.0332494	2019	-0.25 [-0.83:0.33]	0.394197	4805	-0.52 [-0.89:-0.15]	0.00596262	0.00[0.00:0.85]
	Free cholesterol	Free cholesterol in medium VLDL	655	-1.07 [-3.14:1.00]	0.309271	111	2.22 [-0.67:5.11]	0.131892	160	-2.78 [-5.35:-0.21]	0.035414	926	-0.80 [-2.21:0.60]	0.262795	0.69[0.00:0.91]	1168	-1.15 [-1.91:-0.38]	0.00320076	1624	-1.34 [-1.99:-0.69]	5.21765e-05	2020	-0.55 [-1.14:0.04]	0.0655469	4812	-0.97 [-1.34:-0.59]	5.34728e-07	0.41[0.00:0.82]
	Free cholesterol	Free cholesterol in small VLDL	655	-1.97 [-4.03:0.09]	0.0613446	111	2.47 [-0.32:5.25]	0.0823071	160	-3.05 [-5.63:-0.47]	0.0220455	926	-1.17 [-2.56:0.22]	0.0996668	0.78[0.30:0.93]	1168	-1.09 [-1.85:-0.34]	0.00443571	1624	-1.56 [-2.19:-0.92]	1.68839e-06	2025	-1.24 [-1.82:-0.65]	4.08729e-05	4817	-1.31 [-1.69:-0.94]	6.63832e-12	0.00[0.00:0.78]
	Free cholesterol	Free cholesterol in very large HDL	655	3.60 [1.50:5.70]	0.000833583	111	1.06 [-1.96:4.07]	0.491651					2.77 [1.04:4.49]	0.00164583	0.46[NA:NA]	1168	1.21 [0.36:2.05]	0.00497982				2025	0.70 [0.08:1.32]	0.0275768		0.88 [0.38:1.38]	0.000579147	0.00[NA:NA]
	Free cholesterol	Free cholesterol in large HDL	655	1.25 [-0.87:3.37]	0.248173	111	-0.31 [-3.65:3.04]	0.857572	160	2.72 [0.05:5.39]	0.0478553	926	1.40 [-0.09:2.89]	0.0655874	0.00[0.00:0.89]	1168	1.24 [0.40:2.09]	0.00394667	1624	1.88 [1.17:2.58]	2.09645e-07	2025	0.44 [-0.22:1.10]	0.188136	4817	1.14 [0.72:1.56]	8.82324e-08	0.77[0.24:0.93]
	Free cholesterol	Free cholesterol in small HDL	655	3.45 [1.38:5.51]	0.00110959	111	-0.48 [-3.34:2.37]	0.739059	156	-1.51 [-4.10:1.08]	0.25568	922	1.04 [-0.37:2.44]	0.147447	0.80[0.37:0.94]	1168	-0.02 [-0.76:0.72]	0.952196	1620	0.22 [-0.38:0.82]	0.481762	2024	-0.27 [-0.79:0.26]	0.315002	4812	-0.05 [-0.40:0.30]	0.773701	0.00[0.00:0.85]
	Cholesterol esters	Cholesterol esters in very small VLDL	655	3.38 [1.32:5.43]	0.00135557	111	1.91 [-0.71:4.52]	0.152564	160	0.17 [-2.40:2.74]	0.897458	926	2.07 [0.70:3.43]	0.00308779	0.45[0.00:0.84]	1168	-0.22 [-0.95:0.51]	0.554902	1624	-0.68 [-1.28:-0.07]	0.0277408	2025	-0.67 [-1.20:-0.14]	0.0138731	4817	-0.57 [-0.92:-0.22]	0.00146584	0.00[0.00:0.82]
	Cholesterol esters	Cholesterol esters in large HDL	655	1.99 [-0.13:4.12]	0.0659055	111	-0.20 [-3.60:3.20]	0.909704	160	2.83 [0.16:5.50]	0.0393593	926	1.83 [0.34:3.33]	0.016034	0.00[0.00:0.89]	1168	1.33 [0.49:2.17]	0.00194233	1624	1.89 [1.19:2.59]	1.46942e-07	2025	0.51 [-0.15:1.17]	0.130135	4817	1.20 [0.78:1.62]	1.75187e-08	0.75[0.17:0.92]
	Cholesterol esters	Cholesterol esters in medium HDL	655	5.96 [3.90:8.01]	1.95517e-08	111	-0.22 [-3.20:2.75]	0.88228	160	2.58 [-0.02:5.17]	0.0531703	926	3.55 [2.14:4.97]	8.8357e-07	0.83[0.49:0.94]	1168	1.25 [0.50:2.00]	0.00110838	1624	1.36 [0.72:1.99]	2.9535e-05	2025	0.48 [-0.07:1.02]	0.0856961	4817	0.94 [0.58:1.30]	3.41314e-07	0.61[0.00:0.89]
	Cholesterol esters	Cholesterol esters in small HDL	655	3.32 [1.28:5.36]	0.00149287	111	1.41 [-1.33:4.16]	0.313637	160	0.32 [-2.32:2.96]	0.810889	926	2.00 [0.61:3.39]	0.00491143	0.40[0.00:0.82]	1168	0.24 [-0.50:0.98]	0.526225	1624	0.24 [-0.36:0.85]	0.427364	2025	-0.41 [-0.94:0.11]	0.122969	4817	-0.05 [-0.40:0.30]	0.789627	0.40[0.00:0.82]
	Lipoprotein subclasses	Concentration of chylomicrons and extremely large VLDL particles	655	1.74 [-0.33:3.82]	0.100547	111	1.57 [-1.27:4.40]	0.279405	158	-1.53 [-4.14:1.09]	0.253475	924	0.75 [-0.66:2.16]	0.299905	0.51[0.00:0.86]	1168	-0.84 [-1.59:-0.09]	0.0288422	1619	-0.49 [-1.12:0.14]	0.126695	2019	-0.02 [-0.59:0.56]	0.952766	4806	-0.38 [-0.75:-0.01]	0.0448497	0.35[0.00:0.79]
	Lipoprotein subclasses	Concentration of very large VLDL particles	655	0.59 [-1.49:2.67]	0.578215	111	1.37 [-1.49:4.23]	0.347602	158	-2.01 [-4.61:0.59]	0.13204	924	0.01 [-1.40:1.43]	0.984863	0.43[0.00:0.83]	1167	-0.75 [-1.51:0.01]	0.0516448	1619	-0.68 [-1.31:-0.04]	0.036992	2018	-0.20 [-0.78:0.38]	0.492531	4804	-0.50 [-0.87:-0.13]	0.00866925	0.00[0.00:0.88]
	Lipoprotein subclasses	Concentration of large VLDL particles	655	-0.25 [-2.32:1.83]	0.816782	111	1.94 [-0.98:4.85]	0.192773	158	-2.16 [-4.76:0.44]	0.104996	924	-0.30 [-1.72:1.12]	0.678568	0.53[0.00:0.86]	1167	-0.75 [-1.52:0.02]	0.0561629	1620	-0.75 [-1.39:-0.11]	0.021364	2017	-0.34 [-0.92:0.24]	0.252866	4804	-0.58 [-0.96:-0.20]	0.00248205	0.00[0.00:0.81]
	Lipoprotein subclasses	Concentration of medium VLDL particles	655	-0.96 [-3.03:1.11]	0.362955	111	2.23 [-0.69:5.16]	0.134111	160	-2.69 [-5.26:-0.11]	0.0423606	926	-0.74 [-2.15:0.68]	0.307525	0.68[0.00:0.91]	1168	-1.15 [-1.92:-0.38]	0.00330087	1624	-1.25 [-1.90:-0.60]	0.000173358	2018	-0.52 [-1.11:0.07]	0.0817411	4810	-0.92 [-1.30:-0.54]	1.84522e-06	0.35[0.00:0.79]
	Lipoprotein subclasses	Concentration of small VLDL particles	655	-1.92 [-3.97:0.14]	0.0681039	111	2.43 [-0.41:5.28]	0.0937751	160	-3.00 [-5.58:-0.42]	0.0241453	926	-1.18 [-2.58:0.22]	0.0979282	0.77[0.24:0.93]	1168	-1.16 [-1.92:-0.39]	0.00297835	1624	-1.54 [-2.18:-0.89]	3.20776e-06	2022	-0.98 [-1.57:-0.38]	0.00134174	4814	-1.22 [-1.59:-0.84]	3.49095e-10	0.00[0.00:0.87]
	Lipoprotein subclasses	Concentration of medium LDL particles	655	4.92 [2.89:6.94]	2.37714e-06	111	2.56 [-0.08:5.21]	0.0569861	160	-0.17 [-2.78:2.44]	0.900307	926	2.89 [1.52:4.26]	3.50911e-05	0.78[0.30:0.93]	1168	-0.08 [-0.82:0.65]	0.823503	1624	-0.10 [-0.70:0.50]	0.738924	2025	-0.35 [-0.90:0.19]	0.203189	4817	-0.20 [-0.56:0.15]	0.258461	0.00[0.00:0.59]
	Lipoprotein subclasses	Concentration of small LDL particles	655	5.24 [3.22:7.27]	5.01319e-07	111	2.51 [-0.14:5.15]	0.0634589	160	-0.13 [-2.74:2.48]	0.920533	926	3.03 [1.66:4.40]	1.41372e-05	0.81[0.40:0.94]	1168	0.10 [-0.64:0.84]	0.786974	1624	0.03 [-0.57:0.64]	0.909416	2025	-0.32 [-0.86:0.23]	0.254603	4817	-0.10 [-0.45:0.26]	0.587983	0.00[0.00:0.81]
	Lipoprotein subclasses	Concentration of small HDL particles	655	3.68 [1.61:5.75]	0.000533602	111	0.70 [-2.14:3.54]	0.628793	156	-1.15 [-3.77:1.47]	0.391305	922	1.54 [0.13:2.96]	0.0317836	0.76[0.23:0.93]	1168	0.21 [-0.56:0.98]	0.591403	1620	0.08 [-0.52:0.69]	0.787691	2024	-0.14 [-0.68:0.39]	0.59919	4812	0.01 [-0.34:0.37]	0.954112	0.00[0.00:0.67]
	Total Lipids	Total lipids in chylomicrons and extremely large VLDL	655	1.69 [-0.39:3.76]	0.112048	111	1.55 [-1.28:4.39]	0.28314	158	-1.59 [-4.20:1.03]	0.235998	924	0.70 [-0.71:2.11]	0.331039	0.52[0.00:0.86]	1168	-0.85 [-1.60:-0.10]	0.0267439	1620	-0.50 [-1.13:0.13]	0.119395	2019	-0.05 [-0.62:0.53]	0.874246	4807	-0.40 [-0.77:-0.03]	0.0353478	0.32[0.00:0.93]
	Total Lipids	Total lipids in very large VLDL	655	0.68 [-1.40:2.76]	0.521794	111	1.38 [-1.48:4.24]	0.343118	158	-2.07 [-4.67:0.53]	0.120418	924	0.04 [-1.37:1.45]	0.956099	0.47[0.00:0.84]	1167	-0.77 [-1.52:-0.01]	0.0470622	1621	-0.72 [-1.36:-0.08]	0.0272953	2018	-0.24 [-0.83:0.34]	0.415374	4806	-0.54 [-0.91:-0.16]	0.00508694	0.00[0.00:0.87]
	Total Lipids	Total lipids in medium VLDL	655	-0.50 [-2.57:1.57]	0.6338	111	2.49 [-0.44:5.42]	0.0960529	160	-2.68 [-5.26:-0.11]	0.0425895	926	-0.47 [-1.88:0.95]	0.5187	0.70[0.00:0.91]	1168	-1.05 [-1.82:-0.28]	0.00732297	1624	-1.25 [-1.90:-0.60]	0.000175791	2023	-0.55 [-1.16:0.05]	0.071723	4815	-0.92 [-1.30:-0.54]	2.61867e-06	0.20[0.00:0.92]
	Total Lipids	Total lipids in small VLDL	655	-1.44 [-3.50:0.62]	0.17068	111	2.43 [-0.40:5.27]	0.0923827	160	-2.98 [-5.56:-0.40]	0.0251339	926	-0.95 [-2.35:0.45]	0.184087	0.75[0.18:0.93]	1168	-1.09 [-1.85:-0.33]	0.0050686	1624	-1.53 [-2.17:-0.89]	3.33321e-06	2025	-1.14 [-1.74:-0.53]	0.000223074	4817	-1.26 [-1.64:-0.88]	7.98092e-11	0.00[0.00:0.80]
	Total Lipids	Total lipids in large HDL	655	2.21 [0.08:4.34]	0.0428189	111	0.35 [-3.10:3.80]	0.843946	160	2.64 [-0.04:5.31]	0.0551785	926	1.99 [0.49:3.49]	0.00934764	0.00[0.00:0.82]	1168	1.43 [0.59:2.27]	0.000899039	1624	1.81 [1.11:2.51]	4.7909e-07	2025	0.39 [-0.26:1.04]	0.240111	4817	1.14 [0.72:1.55]	7.53685e-08	0.78[0.28:0.93]
	Total Lipids	Total lipids in small HDL	655	3.83 [1.77:5.90]	0.000300284	111	0.60 [-2.24:3.43]	0.679633	156	-1.24 [-3.86:1.38]	0.353751	922	1.57 [0.16:2.98]	0.0291712	0.79[0.33:0.93]	1168	0.23 [-0.54:0.99]	0.562591	1620	0.13 [-0.48:0.73]	0.676707	2024	-0.15 [-0.68:0.38]	0.582513	4812	0.03 [-0.33:0.38]	0.882652	0.00[0.00:0.74]
	Triglycerides	Triglycerides in chylomicrons and extremely large VLDL	655	2.00 [-0.07:4.08]	0.0587831	111	1.62 [-1.22:4.46]	0.263503	158	-1.45 [-4.07:1.17]	0.279081	924	0.90 [-0.51:2.32]	0.208891	0.55[0.00:0.87]	1168	-0.77 [-1.52:-0.02]	0.0447539	1619	-0.46 [-1.09:0.17]	0.150352	2019	0.03 [-0.55:0.60]	0.926761	4806	-0.33 [-0.70:0.04]	0.076754	0.33[0.00:0.93]
	Triglycerides	Triglycerides in very large VLDL	655	0.69 [-1.39:2.77]	0.513776	111	1.49 [-1.38:4.36]	0.309142	158	-2.03 [-4.63:0.57]	0.127889	924	0.08 [-1.33:1.49]	0.910899	0.47[0.00:0.85]	1167	-0.73 [-1.49:0.03]	0.0599339	1620	-0.72 [-1.36:-0.08]	0.0273535	2018	-0.19 [-0.78:0.39]	0.517092	4805	-0.51 [-0.88:-0.13]	0.00830809	0.00[0.00:0.89]
	Triglycerides	Triglycerides in medium VLDL	655	-0.66 [-2.73:1.41]	0.532211	111	2.23 [-0.76:5.22]	0.143375	160	-2.76 [-5.34:-0.18]	0.0378722	926	-0.64 [-2.06:0.78]	0.376382	0.67[0.00:0.91]	1168	-1.11 [-1.89:-0.34]	0.00503783	1624	-1.29 [-1.94:-0.63]	0.000123513	2021	-0.42 [-1.02:0.19]	0.17533	4813	-0.89 [-1.27:-0.50]	6.33571e-06	0.52[0.00:0.86]
	Triglycerides	Triglycerides in small VLDL	655	-1.99 [-4.04:0.07]	0.0588731	111	2.12 [-0.84:5.08]	0.160985	160	-3.12 [-5.70:-0.54]	0.0191645	926	-1.39 [-2.80:0.02]	0.0539866	0.73[0.10:0.92]	1168	-1.26 [-2.04:-0.49]	0.00144402	1624	-1.57 [-2.22:-0.91]	2.797e-06	2023	-0.85 [-1.45:-0.25]	0.00541552	4815	-1.20 [-1.58:-0.81]	9.35569e-10	0.22[0.00:0.92]
	Triglycerides	Triglycerides in very small VLDL	655	-3.13 [-5.18:-1.09]	0.00281538	111	2.46 [-0.33:5.26]	0.083943	160	-3.52 [-6.08:-0.96]	0.00788399	926	-1.87 [-3.25:-0.48]	0.00846306	0.84[0.51:0.95]	1168	-1.20 [-1.95:-0.44]	0.00192189	1624	-1.72 [-2.35:-1.10]	7.96117e-08	2025	-1.08 [-1.65:-0.50]	0.000257297	4817	-1.33 [-1.70:-0.96]	1.75527e-12	0.16[0.00:0.91]
	Triglycerides	Triglycerides in VLDL	655	-0.11 [-2.18:1.97]	0.920775	111	2.61 [-0.38:5.61]	0.0874803	160	-2.71 [-5.29:-0.13]	0.0409637	926	-0.29 [-1.71:1.14]	0.692424	0.72[0.03:0.92]	1168	-0.89 [-1.68:-0.11]	0.024949	1624	-1.38 [-2.04:-0.72]	3.97999e-05	2025	-0.70 [-1.31:-0.08]	0.0260701	4817	-0.99 [-1.37:-0.60]	6.81053e-07	0.13[0.00:0.91]
	Triglycerides	Triglycerides in LDL	655	-2.34 [-4.42:-0.25]	0.0285012	111	2.66 [0.03:5.28]	0.0471524	160	-2.53 [-5.16:0.09]	0.0607187	926	-1.00 [-2.38:0.39]	0.158902	0.81[0.39:0.94]	1168	-0.62 [-1.36:0.12]	0.102359	1623	-1.18 [-1.79:-0.57]	0.000156513	2024	-0.69 [-1.24:-0.15]	0.0121854	4815	-0.84 [-1.20:-0.49]	3.5064e-06	0.00[0.00:0.88]
	Triglycerides	Triglycerides in IDL	655	-3.23 [-5.29:-1.17]	0.00222572	111	2.48 [-0.17:5.13]	0.0665362	160	-2.35 [-4.95:0.25]	0.0784828	926	-1.44 [-2.81:-0.06]	0.0413349	0.83[0.48:0.94]	1168	-0.89 [-1.63:-0.15]	0.0185753	1624	-1.58 [-2.19:-0.97]	4.18782e-07	2025	-0.86 [-1.40:-0.32]	0.00196243	4817	-1.11 [-1.47:-0.76]	9.02456e-10	0.42[0.00:0.82]
	Triglycerides	Triglycerides in very large HDL	655	2.78 [0.69:4.87]	0.00931981	111	1.55 [-1.19:4.30]	0.267695	158	-0.71 [-3.31:1.88]	0.590852	924	1.44 [0.04:2.84]	0.0430815	0.53[0.00:0.86]	1168	-0.22 [-1.01:0.57]	0.590919	1621	-0.35 [-0.95:0.25]	0.250594	2022	-0.19 [-0.72:0.35]	0.491043	4811	-0.25 [-0.61:0.10]	0.166544	0.00[0.00:0.00]
	Triglycerides	Triglycerides in large HDL	655	-3.64 [-5.79:-1.49]	0.000970467	111	1.76 [-1.46:4.97]	0.283927	160	-0.04 [-2.71:2.63]	0.976195	926	-1.37 [-2.86:0.11]	0.0702461	0.77[0.27:0.93]	1168	0.19 [-0.62:1.01]	0.643491	1623	0.05 [-0.60:0.70]	0.880677	2025	-0.71 [-1.30:-0.13]	0.0161179	4816	-0.25 [-0.63:0.13]	0.199606	0.54[0.00:0.87]
	Triglycerides	Triglycerides in medium HDL	655	-1.46 [-3.58:0.65]	0.175554	111	2.76 [-0.05:5.57]	0.0543398	160	-1.01 [-3.62:1.61]	0.451242	926	-0.25 [-1.67:1.17]	0.727224	0.67[0.00:0.90]	1168	-0.34 [-1.11:0.43]	0.390558	1624	-0.83 [-1.45:-0.22]	0.00823543	2025	-0.43 [-0.98:0.12]	0.12333	4817	-0.55 [-0.91:-0.19]	0.00293923	0.00[0.00:0.84]
	Triglycerides	Triglycerides in small HDL	655	-3.73 [-5.78:-1.67]	0.000398392	111	1.88 [-1.06:4.83]	0.210061	160	-2.06 [-4.65:0.54]	0.122376	926	-1.94 [-3.35:-0.53]	0.00703464	0.79[0.32:0.93]	1168	-1.38 [-2.17:-0.59]	0.000629177	1624	-1.37 [-2.01:-0.72]	3.66438e-05	2024	-0.64 [-1.21:-0.06]	0.0297121	4816	-1.06 [-1.43:-0.68]	4.28623e-08	0.43[0.00:0.83]
	Triglycerides	Triglycerides in HDL	655	-3.66 [-5.78:-1.55]	0.000724191	111	2.84 [0.06:5.61]	0.0449187	160	-2.85 [-5.41:-0.29]	0.0307973	926	-1.75 [-3.15:-0.34]	0.0147793	0.86[0.60:0.95]	1168	-0.51 [-1.25:0.24]	0.184319	1624	-1.06 [-1.67:-0.45]	0.000636964	2025	-0.68 [-1.21:-0.15]	0.0125126	4817	-0.77 [-1.12:-0.42]	1.95324e-05	0.00[0.00:0.86]
	Phospholipids	Phospholipids in chylomicrons and extremely large VLDL	655	1.50 [-0.57:3.58]	0.156183	111	1.46 [-1.38:4.31]	0.312814	158	-1.69 [-4.29:0.92]	0.20652	924	0.56 [-0.85:1.97]	0.436476	0.50[0.00:0.86]	1167	-0.49 [-1.24:0.26]	0.202452	1619	-0.54 [-1.17:0.09]	0.0927878	2019	-0.06 [-0.63:0.51]	0.847677	4805	-0.33 [-0.69:0.04]	0.0828876	0.00[0.00:0.86]
	Phospholipids	Phospholipids in very large VLDL	655	0.88 [-1.19:2.96]	0.404332	111	1.27 [-1.57:4.11]	0.381246	158	-1.93 [-4.53:0.67]	0.148468	924	0.15 [-1.26:1.56]	0.831135	0.43[0.00:0.83]	1167	-0.72 [-1.47:0.03]	0.061586	1619	-0.67 [-1.30:-0.03]	0.0389309	2019	-0.16 [-0.74:0.42]	0.598911	4805	-0.47 [-0.84:-0.10]	0.0133734	0.00[0.00:0.89]
	Phospholipids	Phospholipids in medium VLDL	655	-0.75 [-2.82:1.32]	0.47697	111	2.34 [-0.56:5.23]	0.114389	160	-2.72 [-5.28:-0.15]	0.0393625	926	-0.62 [-2.02:0.79]	0.390882	0.70[0.00:0.91]	1168	-1.14 [-1.90:-0.37]	0.00357457	1624	-1.25 [-1.90:-0.60]	0.000161157	2020	-0.55 [-1.14:0.04]	0.070007	4812	-0.93 [-1.31:-0.55]	1.42374e-06	0.29[0.00:0.93]
	Phospholipids	Phospholipids in small VLDL	655	-1.78 [-3.84:0.28]	0.0906012	111	2.39 [-0.45:5.22]	0.0985541	160	-3.00 [-5.58:-0.41]	0.0243962	926	-1.12 [-2.52:0.28]	0.116932	0.76[0.21:0.93]	1168	-1.10 [-1.86:-0.33]	0.00499843	1624	-1.52 [-2.16:-0.88]	3.2921e-06	2023	-1.20 [-1.79:-0.60]	7.9858e-05	4815	-1.29 [-1.66:-0.91]	2.60702e-11	0.00[0.00:0.75]
	Phospholipids	Phospholipids in very large HDL	655	2.05 [-0.07:4.18]	0.0588987	111	1.20 [-1.85:4.26]	0.440805	160	3.69 [1.04:6.34]	0.00711361	926	2.35 [0.90:3.81]	0.00155321	0.00[0.00:0.87]	1168	1.56 [0.71:2.40]	0.000311389	1624	1.97 [1.27:2.67]	4.2001e-08	2025	0.69 [0.03:1.35]	0.0400827	4817	1.36 [0.94:1.77]	1.98587e-10	0.72[0.04:0.92]
	Phospholipids	Phospholipids in large HDL	655	2.53 [0.40:4.66]	0.0202677	111	0.41 [-3.00:3.82]	0.813947	160	2.62 [-0.05:5.30]	0.0562778	926	2.15 [0.65:3.65]	0.00486689	0.00[0.00:0.83]	1168	1.47 [0.63:2.30]	0.000575321	1624	1.75 [1.05:2.44]	9.87764e-07	2025	0.37 [-0.27:1.01]	0.253907	4817	1.11 [0.70:1.52]	1.08856e-07	0.78[0.29:0.93]
	Phospholipids	Phospholipids in small HDL	654	4.27 [2.19:6.34]	6.13337e-05	111	-0.16 [-3.02:2.70]	0.911435	156	-0.25 [-2.85:2.34]	0.850108	921	1.86 [0.45:3.27]	0.00973737	0.79[0.34:0.93]	1168	0.40 [-0.35:1.16]	0.295305	1620	0.27 [-0.33:0.87]	0.380329	2024	0.24 [-0.28:0.77]	0.366322	4812	0.29 [-0.06:0.64]	0.109651	0.00[0.00:0.00]
	Total cholesterol (%)	Total cholesterol to total lipids ratio in very large VLDL	495	-2.68 [-5.04:-0.32]	0.0266909	79	-0.95 [-4.10:2.20]	0.55601	155	-0.04 [-2.68:2.60]	0.975001	729	-1.37 [-2.91:0.16]	0.0796375	0.10[0.00:0.91]	685	-0.51 [-1.41:0.40]	0.271893	1522	0.17 [-0.46:0.80]	0.600441	1550	-0.27 [-0.87:0.32]	0.372042	3757	-0.15 [-0.54:0.24]	0.460729	0.00[0.00:0.88]
	Total cholesterol (%)	Total cholesterol to total lipids ratio in large VLDL	592	-1.15 [-3.34:1.04]	0.302507	89	1.03 [-2.09:4.15]	0.51819	158	-0.05 [-2.70:2.60]	0.969496	839	-0.31 [-1.80:1.17]	0.678697	0.00[0.00:0.84]	836	-0.53 [-1.39:0.33]	0.22601	1598	0.15 [-0.46:0.77]	0.62486	1765	-0.32 [-0.89:0.24]	0.264356	4199	-0.19 [-0.56:0.19]	0.33225	0.01[0.00:0.90]
	Total cholesterol (%)	Total cholesterol to total lipids ratio in medium VLDL	649	-0.82 [-2.91:1.27]	0.443894	107	1.28 [-1.57:4.14]	0.3787	160	1.50 [-1.12:4.12]	0.263836	916	0.38 [-1.04:1.80]	0.600325	0.15[0.00:0.91]	1149	-0.17 [-0.92:0.57]	0.645583	1624	0.91 [0.26:1.56]	0.00640835	2021	0.01 [-0.56:0.57]	0.981478	4794	0.25 [-0.12:0.62]	0.181879	0.66[0.00:0.90]
	Total cholesterol (%)	Total cholesterol to total lipids ratio in small VLDL	652	1.21 [-0.86:3.27]	0.252411	108	0.23 [-2.54:3.01]	0.868608	160	2.03 [-0.55:4.61]	0.124427	920	1.20 [-0.19:2.59]	0.0907491	0.00[0.00:0.76]	1167	0.17 [-0.57:0.92]	0.647628	1624	0.85 [0.21:1.49]	0.00966351	2023	0.04 [-0.51:0.59]	0.875184	4814	0.33 [-0.03:0.70]	0.0718929	0.46[0.00:0.84]
	Total cholesterol (%)	Total cholesterol to total lipids ratio in very small VLDL	651	5.30 [3.28:7.31]	3.32089e-07	110	-0.27 [-3.15:2.61]	0.855253	158	2.07 [-0.56:4.70]	0.124186	919	3.08 [1.68:4.47]	1.59222e-05	0.81[0.40:0.94]	1168	0.69 [-0.07:1.45]	0.0755439	1621	0.93 [0.30:1.55]	0.00359441	2017	0.51 [-0.03:1.06]	0.0658485	4806	0.69 [0.33:1.05]	0.000173476	0.00[0.00:0.78]
	Total cholesterol (%)	Total cholesterol to total lipids ratio in large LDL	652	7.73 [5.77:9.69]	3.99835e-14	107	1.95 [-0.76:4.65]	0.157848	158	2.23 [-0.35:4.80]	0.092446	917	4.78 [3.42:6.13]	4.27364e-12	0.88[0.66:0.96]	1165	0.13 [-0.60:0.86]	0.731143	1618	0.97 [0.37:1.58]	0.00155396	2022	0.33 [-0.20:0.86]	0.216343	4805	0.50 [0.15:0.85]	0.00480644	0.47[0.00:0.84]
	Total cholesterol (%)	Total cholesterol to total lipids ratio in very large HDL	571	3.19 [1.05:5.34]	0.00363155	103	-1.71 [-4.70:1.29]	0.265172	156	-1.87 [-4.44:0.70]	0.155822	830	0.46 [-0.98:1.91]	0.528569	0.82[0.46:0.94]	1142	-0.80 [-1.52:-0.08]	0.0299237	1608	-0.80 [-1.44:-0.15]	0.0152267	1940	-0.56 [-1.12:0.00]	0.0503629	4690	-0.70 [-1.06:-0.33]	0.00017748	0.00[0.00:0.47]
	Total cholesterol (%)	Total cholesterol to total lipids ratio in large HDL	639	2.81 [0.74:4.87]	0.00786698	110	-1.47 [-4.45:1.50]	0.332647	139	3.12 [0.35:5.89]	0.0287594	888	1.88 [0.44:3.33]	0.0106853	0.69[0.00:0.91]	1168	1.08 [0.29:1.88]	0.00768117	1537	1.74 [1.08:2.41]	2.82203e-07	1903	0.72 [0.10:1.35]	0.0234983	4608	1.17 [0.78:1.57]	5.70755e-09	0.59[0.00:0.88]
	Total cholesterol (%)	Total cholesterol to total lipids ratio in medium HDL	652	5.44 [3.41:7.47]	2.00978e-07	111	-1.29 [-4.14:1.57]	0.377039	156	3.45 [0.84:6.07]	0.0105707	919	3.26 [1.86:4.66]	4.88796e-06	0.86[0.59:0.95]	1168	1.30 [0.56:2.04]	0.000610154	1619	1.36 [0.73:1.98]	2.24591e-05	2022	0.57 [0.01:1.12]	0.0449989	4809	1.01 [0.64:1.37]	5.18159e-08	0.52[0.00:0.86]
	Total cholesterol (%)	Total cholesterol to total lipids ratio in small HDL	655	1.30 [-0.76:3.37]	0.216292	111	1.38 [-1.39:4.15]	0.32921	156	-0.45 [-3.17:2.27]	0.745133	922	0.85 [-0.57:2.26]	0.239402	0.00[0.00:0.83]	1167	-0.33 [-1.06:0.41]	0.384645	1615	0.38 [-0.23:0.99]	0.219812	2021	-0.39 [-0.92:0.13]	0.139582	4803	-0.12 [-0.47:0.23]	0.486915	0.50[0.00:0.85]
	Free cholesterol (%)	Free cholesterol to total lipids ratio in chylomicrons and extremely large VLDL	508	-1.17 [-3.45:1.11]	0.316182	81	0.15 [-3.34:3.64]	0.931668	151	-3.49 [-6.10:-0.87]	0.00997533	740	-1.71 [-3.26:-0.17]	0.0293264	0.35[0.00:0.79]	786	-0.41 [-1.28:0.46]	0.354499	1566	-1.70 [-2.32:-1.07]	1.28526e-07	1661	-0.30 [-0.88:0.28]	0.305189	4013	-0.84 [-1.22:-0.46]	1.5673e-05	0.82[0.46:0.94]
	Free cholesterol (%)	Free cholesterol to total lipids ratio in very large VLDL	497	0.52 [-1.80:2.84]	0.661878	79	-1.69 [-4.95:1.58]	0.311939	155	1.43 [-1.30:4.16]	0.305762	731	0.32 [-1.24:1.87]	0.691148	0.05[0.00:0.90]	694	-0.25 [-1.15:0.65]	0.585486	1521	0.93 [0.28:1.59]	0.00530353	1552	-0.03 [-0.62:0.57]	0.931501	3767	0.28 [-0.11:0.68]	0.164045	0.68[0.00:0.91]
	Free cholesterol (%)	Free cholesterol to total lipids ratio in large VLDL	594	1.26 [-0.91:3.42]	0.256101	89	1.11 [-2.10:4.32]	0.49787	157	-2.26 [-4.87:0.35]	0.0923235	840	0.10 [-1.38:1.58]	0.898071	0.57[0.00:0.88]	842	-0.69 [-1.53:0.16]	0.11364	1591	-0.78 [-1.39:-0.17]	0.0121433	1769	-0.44 [-1.02:0.14]	0.13628	4202	-0.62 [-1.00:-0.24]	0.00128207	0.00[0.00:0.69]
	Free cholesterol (%)	Free cholesterol to total lipids ratio in small VLDL	652	-1.87 [-3.95:0.21]	0.0787432	110	0.60 [-2.33:3.52]	0.688621	160	0.54 [-2.09:3.17]	0.688048	922	-0.58 [-2.00:0.85]	0.428096	0.28[0.00:0.93]	1167	-0.12 [-0.89:0.66]	0.76674	1623	-0.04 [-0.69:0.61]	0.912806	2022	-0.90 [-1.44:-0.37]	0.000948012	4812	-0.46 [-0.82:-0.09]	0.0139805	0.60[0.00:0.89]
	Free cholesterol (%)	Free cholesterol to total lipids ratio in very small VLDL	653	-1.61 [-3.68:0.45]	0.126704	111	-0.79 [-3.53:1.95]	0.570132	158	-0.68 [-3.33:1.97]	0.616586	922	-1.14 [-2.54:0.26]	0.111391	0.00[0.00:0.45]	1168	0.02 [-0.77:0.81]	0.960111	1620	0.03 [-0.61:0.66]	0.938056	2015	-0.85 [-1.38:-0.31]	0.00186525	4803	-0.38 [-0.74:-0.02]	0.0403041	0.64[0.00:0.90]
	Free cholesterol (%)	Free cholesterol to total lipids ratio in medium LDL	648	-0.77 [-2.82:1.28]	0.462612	107	-2.61 [-5.30:0.07]	0.0564793	158	0.65 [-2.02:3.32]	0.635061	913	-0.88 [-2.27:0.51]	0.215548	0.30[0.00:0.93]	1165	0.05 [-0.69:0.79]	0.892954	1619	0.75 [0.14:1.36]	0.0156233	2023	0.63 [0.07:1.19]	0.0271274	4807	0.53 [0.18:0.89]	0.00352798	0.11[0.00:0.91]
	Free cholesterol (%)	Free cholesterol to total lipids ratio in small LDL	646	-1.28 [-3.33:0.78]	0.22317	108	-3.31 [-5.96:-0.65]	0.0146299	158	-0.04 [-2.74:2.65]	0.974485	912	-1.50 [-2.90:-0.11]	0.03387	0.32[0.00:0.93]	1165	0.02 [-0.71:0.75]	0.952104	1618	0.50 [-0.11:1.11]	0.108585	2022	0.40 [-0.16:0.95]	0.160631	4805	0.34 [-0.02:0.70]	0.0608103	0.00[0.00:0.80]
	Free cholesterol (%)	Free cholesterol to total lipids ratio in IDL	652	3.12 [1.08:5.16]	0.00281626	110	1.08 [-1.84:4.00]	0.468889	158	1.76 [-0.90:4.43]	0.196983	920	2.26 [0.84:3.67]	0.00178963	0.00[0.00:0.86]	1167	0.70 [-0.11:1.50]	0.0890361	1613	0.70 [0.05:1.34]	0.0338576	2014	0.20 [-0.35:0.76]	0.476023	4794	0.48 [0.10:0.85]	0.0124881	0.00[0.00:0.88]
	Free cholesterol (%)	Free cholesterol to total lipids ratio in very large HDL	569	3.07 [0.93:5.21]	0.00503488	100	-0.30 [-3.19:2.58]	0.836552	153	-0.47 [-3.08:2.15]	0.726619	822	1.17 [-0.27:2.60]	0.11045	0.64[0.00:0.90]	1139	0.34 [-0.42:1.10]	0.380714	1606	0.74 [0.13:1.35]	0.0178052	1933	0.25 [-0.28:0.77]	0.353338	4678	0.43 [0.08:0.78]	0.0163193	0.00[0.00:0.86]
	Free cholesterol (%)	Free cholesterol to total lipids ratio in large HDL	639	2.69 [0.62:4.77]	0.0112489	110	0.41 [-2.52:3.34]	0.784055	138	0.97 [-1.86:3.80]	0.502381	887	1.68 [0.22:3.13]	0.0236836	0.00[0.00:0.89]	1167	1.47 [0.66:2.29]	0.000373094	1537	1.26 [0.59:1.93]	0.000226226	1909	0.64 [0.04:1.25]	0.0377598	4613	1.05 [0.66:1.44]	1.58137e-07	0.37[0.00:0.80]
	Free cholesterol (%)	Free cholesterol to total lipids ratio in medium HDL	652	5.84 [3.80:7.87]	2.80088e-08	111	1.52 [-1.55:4.60]	0.331923	156	1.08 [-1.63:3.79]	0.43536	919	3.55 [2.11:4.99]	1.28191e-06	0.79[0.34:0.94]	1168	1.34 [0.55:2.12]	0.000828743	1616	0.81 [0.17:1.46]	0.0138493	2018	-0.10 [-0.66:0.46]	0.72427	4802	0.52 [0.15:0.90]	0.00564362	0.79[0.34:0.94]
	Free cholesterol (%)	Free cholesterol to total lipids ratio in small HDL	655	0.93 [-1.12:2.98]	0.37401	111	-2.29 [-5.13:0.55]	0.113885	156	-1.37 [-4.02:1.28]	0.312927	922	-0.51 [-1.92:0.90]	0.478442	0.48[0.00:0.85]	1168	-0.36 [-1.09:0.37]	0.333966	1620	0.24 [-0.37:0.85]	0.448925	2023	-0.48 [-1.02:0.07]	0.0874148	4811	-0.21 [-0.56:0.15]	0.253013	0.36[0.00:0.80]
	Cholesterol esters (%)	Cholesterol esters to total lipids ratio in chylomicrons and extremely large VLDL	509	-3.75 [-6.02:-1.48]	0.00130748	80	-0.74 [-4.08:2.59]	0.663241	149	-1.19 [-3.87:1.50]	0.388815	738	-2.27 [-3.81:-0.73]	0.00390028	0.35[0.00:0.79]	780	-0.82 [-1.66:0.02]	0.0555732	1564	-0.42 [-1.03:0.19]	0.181603	1660	-0.48 [-1.05:0.09]	0.0995974	4004	-0.52 [-0.90:-0.15]	0.00602323	0.00[0.00:0.67]
	Cholesterol esters (%)	Cholesterol esters to total lipids ratio in very large VLDL	495	-4.57 [-6.92:-2.22]	0.00015693	79	-0.59 [-3.79:2.61]	0.718168	153	-1.39 [-4.03:1.24]	0.300825	727	-2.57 [-4.11:-1.03]	0.00106585	0.60[0.00:0.89]	688	-0.72 [-1.64:0.19]	0.122121	1516	-0.26 [-0.88:0.36]	0.407876	1546	-0.44 [-1.05:0.17]	0.154342	3750	-0.42 [-0.81:-0.03]	0.0352363	0.00[0.00:0.69]
	Cholesterol esters (%)	Cholesterol esters to total lipids ratio in large VLDL	591	-3.48 [-5.65:-1.31]	0.00175884	89	0.41 [-2.78:3.60]	0.800335	158	0.30 [-2.33:2.93]	0.822902	838	-1.44 [-2.92:0.04]	0.0570735	0.69[0.00:0.91]	836	-0.22 [-1.08:0.65]	0.62513	1598	0.46 [-0.16:1.09]	0.147712	1760	-0.19 [-0.76:0.37]	0.495777	4194	0.04 [-0.34:0.41]	0.840187	0.28[0.00:0.92]
	Cholesterol esters (%)	Cholesterol esters to total lipids ratio in medium VLDL	647	-0.03 [-2.11:2.05]	0.977966	107	0.69 [-2.21:3.58]	0.642259	160	1.74 [-0.87:4.35]	0.193889	914	0.66 [-0.75:2.08]	0.35825	0.00[0.00:0.81]	1152	0.28 [-0.46:1.03]	0.45462	1624	1.14 [0.49:1.80]	0.000627299	2021	0.24 [-0.33:0.82]	0.40908	4797	0.55 [0.17:0.92]	0.00408477	0.58[0.00:0.88]
	Cholesterol esters (%)	Cholesterol esters to total lipids ratio in small VLDL	652	1.57 [-0.49:3.62]	0.135918	107	0.54 [-2.20:3.28]	0.699006	160	1.96 [-0.60:4.53]	0.135542	919	1.42 [0.04:2.80]	0.0444451	0.00[0.00:0.65]	1164	0.20 [-0.53:0.93]	0.589376	1623	0.87 [0.24:1.50]	0.00696913	2021	0.16 [-0.38:0.71]	0.557907	4808	0.40 [0.04:0.76]	0.028534	0.36[0.00:0.80]
	Cholesterol esters (%)	Cholesterol esters to total lipids ratio in very large HDL	571	2.30 [0.13:4.46]	0.0382338	103	-2.03 [-5.05:0.99]	0.1874	156	-1.72 [-4.29:0.86]	0.193348	830	0.02 [-1.44:1.47]	0.98305	0.74[0.14:0.92]	1143	-0.82 [-1.55:-0.08]	0.0291581	1609	-1.07 [-1.72:-0.42]	0.00124417	1940	-0.54 [-1.10:0.02]	0.061081	4692	-0.78 [-1.15:-0.41]	3.30057e-05	0.00[0.00:0.86]
	Cholesterol esters (%)	Cholesterol esters to total lipids ratio in large HDL	639	2.92 [0.87:4.98]	0.00543506	110	-2.18 [-5.09:0.72]	0.140523	139	3.29 [0.55:6.03]	0.0199248	888	1.79 [0.36:3.22]	0.0143823	0.79[0.33:0.93]	1168	0.81 [0.03:1.59]	0.0407398	1536	1.77 [1.13:2.42]	9.03426e-08	1901	0.82 [0.21:1.43]	0.00881639	4605	1.15 [0.77:1.54]	4.35934e-09	0.63[0.00:0.90]
	Cholesterol esters (%)	Cholesterol esters to total lipids ratio in medium HDL	652	4.90 [2.85:6.94]	3.29993e-06	111	-2.08 [-4.84:0.67]	0.137676	156	3.43 [0.84:6.03]	0.0105137	919	2.70 [1.32:4.09]	0.000133772	0.88[0.66:0.96]	1168	1.11 [0.38:1.84]	0.00295953	1618	1.53 [0.91:2.15]	1.26318e-06	2022	0.66 [0.12:1.21]	0.0170952	4808	1.06 [0.70:1.42]	5.75641e-09	0.53[0.00:0.87]
	Cholesterol esters (%)	Cholesterol esters to total lipids ratio in small HDL	655	1.03 [-1.03:3.09]	0.327736	111	1.68 [-1.10:4.45]	0.236411	156	-0.26 [-2.98:2.46]	0.851858	922	0.85 [-0.56:2.26]	0.238864	0.00[0.00:0.79]	1167	-0.26 [-0.99:0.46]	0.475767	1614	0.36 [-0.25:0.97]	0.247742	2021	-0.34 [-0.86:0.18]	0.204099	4802	-0.09 [-0.44:0.25]	0.599946	0.37[0.00:0.80]
	Triglycerides (%)	Triglycerides to total lipids ratio in chylomicrons and extremely large VLDL	507	3.82 [1.56:6.08]	0.00100877	81	-0.93 [-4.38:2.51]	0.594902	151	2.77 [0.13:5.41]	0.0415967	739	2.52 [0.98:4.05]	0.00134049	0.61[0.00:0.89]	785	0.99 [0.14:1.85]	0.0226983	1570	1.33 [0.72:1.94]	2.10199e-05	1672	0.97 [0.40:1.54]	0.000905636	4027	1.11 [0.73:1.48]	6.62488e-09	0.00[0.00:0.74]
	Triglycerides (%)	Triglycerides to total lipids ratio in very large VLDL	494	1.06 [-1.29:3.41]	0.378658	79	0.24 [-3.17:3.65]	0.890039	155	-1.54 [-4.21:1.13]	0.260814	728	-0.01 [-1.58:1.56]	0.991381	0.03[0.00:0.90]	694	0.36 [-0.56:1.27]	0.447634	1515	-0.61 [-1.25:0.04]	0.0650209	1553	0.08 [-0.51:0.68]	0.781118	3762	-0.13 [-0.52:0.27]	0.532125	0.46[0.00:0.84]
	Triglycerides (%)	Triglycerides to total lipids ratio in large VLDL	593	2.24 [0.06:4.43]	0.0449189	89	-1.25 [-4.35:1.86]	0.43088	157	-1.05 [-3.70:1.60]	0.439292	839	0.42 [-1.07:1.90]	0.581607	0.60[0.00:0.89]	841	0.44 [-0.42:1.30]	0.318661	1598	-0.25 [-0.87:0.37]	0.434575	1776	0.34 [-0.22:0.90]	0.232653	4215	0.15 [-0.23:0.52]	0.445445	0.18[0.00:0.92]
	Triglycerides (%)	Triglycerides to total lipids ratio in medium VLDL	650	1.07 [-1.01:3.15]	0.314898	108	-1.25 [-4.16:1.66]	0.401124	160	-2.15 [-4.78:0.48]	0.111117	918	-0.43 [-1.85:0.99]	0.554406	0.49[0.00:0.85]	1152	0.08 [-0.68:0.85]	0.82942	1622	-0.87 [-1.52:-0.23]	0.00831918	2017	-0.05 [-0.61:0.52]	0.870965	4791	-0.29 [-0.66:0.08]	0.127293	0.58[0.00:0.88]
	Triglycerides (%)	Triglycerides to total lipids ratio in small VLDL	652	-1.12 [-3.19:0.94]	0.285982	110	-0.55 [-3.44:2.34]	0.709475	160	-2.67 [-5.27:-0.08]	0.0454423	922	-1.44 [-2.85:-0.03]	0.0448507	0.00[0.00:0.84]	1167	-0.46 [-1.23:0.31]	0.239056	1624	-1.14 [-1.79:-0.50]	0.000563437	2018	-0.10 [-0.66:0.46]	0.732214	4809	-0.52 [-0.90:-0.15]	0.00557148	0.65[0.00:0.90]
	Triglycerides (%)	Triglycerides to total lipids ratio in very large HDL	571	-0.39 [-2.53:1.74]	0.718574	103	-0.36 [-3.19:2.47]	0.803503	156	-3.06 [-5.58:-0.53]	0.0188192	830	-1.22 [-2.63:0.19]	0.090644	0.33[0.00:0.93]	1143	-1.60 [-2.31:-0.88]	1.22395e-05	1610	-1.56 [-2.20:-0.92]	1.70562e-06	1942	-0.56 [-1.12:0.00]	0.0521766	4695	-1.15 [-1.51:-0.79]	5.18661e-10	0.73[0.09:0.92]
	Triglycerides (%)	Triglycerides to total lipids ratio in medium HDL	653	-4.75 [-6.80:-2.71]	6.16948e-06	111	1.86 [-1.08:4.80]	0.215894	157	-2.42 [-5.09:0.24]	0.0770011	921	-2.55 [-3.97:-1.13]	0.00043445	0.85[0.55:0.95]	1168	-0.96 [-1.74:-0.18]	0.0160601	1621	-1.55 [-2.19:-0.90]	2.7784e-06	2022	-0.68 [-1.26:-0.11]	0.0205664	4811	-1.04 [-1.42:-0.66]	5.91911e-08	0.49[0.00:0.85]
	Triglycerides (%)	Triglycerides to total lipids ratio in small HDL	655	-5.59 [-7.61:-3.57]	8.58187e-08	111	1.65 [-1.26:4.55]	0.266196	156	-2.18 [-4.83:0.48]	0.11079	922	-2.93 [-4.34:-1.52]	4.52813e-05	0.88[0.66:0.96]	1168	-1.34 [-2.12:-0.57]	0.000657012	1620	-1.73 [-2.38:-1.08]	2.37517e-07	2023	-0.80 [-1.38:-0.23]	0.00633212	4811	-1.24 [-1.62:-0.86]	1.16056e-10	0.55[0.00:0.87]
	Phospholipids (%)	Phospholipids to total lipids ratio in chylomicrons and extremely large VLDL	506	1.23 [-1.08:3.54]	0.2962	81	1.91 [-1.57:5.38]	0.281976	151	-2.40 [-5.03:0.23]	0.0756346	738	0.10 [-1.45:1.65]	0.897933	0.63[0.00:0.89]	783	0.29 [-0.56:1.14]	0.501387	1566	-0.58 [-1.20:0.03]	0.0639711	1660	-0.44 [-1.01:0.14]	0.135536	4009	-0.35 [-0.72:0.03]	0.0695623	0.29[0.00:0.93]
	Phospholipids (%)	Phospholipids to total lipids ratio in very large VLDL	495	2.71 [0.39:5.03]	0.0224227	79	-0.84 [-4.11:2.42]	0.612292	154	1.44 [-1.34:4.22]	0.31159	728	1.49 [-0.07:3.06]	0.0611918	0.34[0.00:0.78]	687	-0.12 [-1.03:0.80]	0.804196	1520	1.05 [0.41:1.69]	0.00138736	1549	0.30 [-0.29:0.90]	0.316223	3756	0.51 [0.11:0.90]	0.0117807	0.60[0.00:0.89]
	Phospholipids (%)	Phospholipids to total lipids ratio in large VLDL	591	-0.10 [-2.29:2.08]	0.927468	89	1.21 [-1.91:4.33]	0.446526	158	1.46 [-1.28:4.20]	0.296763	838	0.67 [-0.83:2.17]	0.38113	0.00[0.00:0.77]	840	-0.44 [-1.31:0.43]	0.318228	1596	0.48 [-0.14:1.10]	0.132774	1773	-0.10 [-0.68:0.47]	0.722809	4209	0.05 [-0.33:0.43]	0.800541	0.40[0.00:0.81]
	Phospholipids (%)	Phospholipids to total lipids ratio in medium VLDL	649	0.19 [-1.88:2.25]	0.859095	107	-1.92 [-4.90:1.05]	0.204822	160	1.77 [-0.89:4.44]	0.194783	916	0.15 [-1.28:1.59]	0.83212	0.39[0.00:0.81]	1151	-0.21 [-0.97:0.55]	0.584631	1623	0.87 [0.23:1.52]	0.00789223	2017	-0.11 [-0.68:0.47]	0.717486	4791	0.20 [-0.18:0.57]	0.29957	0.69[0.00:0.91]
	Phospholipids (%)	Phospholipids to total lipids ratio in small VLDL	652	0.53 [-1.52:2.58]	0.613078	110	-2.30 [-5.14:0.54]	0.11288	160	2.10 [-0.46:4.67]	0.110101	922	0.31 [-1.08:1.71]	0.661063	0.61[0.00:0.89]	1167	0.71 [-0.02:1.44]	0.0582531	1624	0.87 [0.23:1.50]	0.00738272	2023	-0.05 [-0.61:0.51]	0.871596	4814	0.44 [0.08:0.81]	0.0175362	0.61[0.00:0.89]
	Phospholipids (%)	Phospholipids to total lipids ratio in large LDL	654	-3.58 [-5.61:-1.55]	0.000586034	108	-1.52 [-4.18:1.13]	0.261522	158	0.66 [-1.98:3.30]	0.624034	920	-1.87 [-3.25:-0.50]	0.0076513	0.68[0.00:0.91]	1166	0.15 [-0.58:0.89]	0.681423	1619	0.34 [-0.26:0.94]	0.265889	2022	0.37 [-0.16:0.91]	0.174571	4807	0.31 [-0.04:0.66]	0.0821195	0.00[0.00:0.09]
	Phospholipids (%)	Phospholipids to total lipids ratio in medium LDL	648	-1.69 [-3.73:0.35]	0.105312	107	-2.07 [-4.76:0.63]	0.132975	158	0.07 [-2.60:2.74]	0.957387	913	-1.31 [-2.70:0.08]	0.0641418	0.00[0.00:0.86]	1165	-0.11 [-0.85:0.64]	0.774418	1618	0.22 [-0.38:0.83]	0.465261	2024	0.46 [-0.07:0.98]	0.0881825	4807	0.25 [-0.10:0.60]	0.154248	0.00[0.00:0.86]
	Phospholipids (%)	Phospholipids to total lipids ratio in small LDL	647	-1.82 [-3.86:0.22]	0.0808527	108	-2.62 [-5.27:0.03]	0.0528326	158	-0.45 [-3.11:2.22]	0.742045	913	-1.67 [-3.05:-0.29]	0.0180188	0.00[0.00:0.84]	1165	0.22 [-0.51:0.95]	0.554802	1618	0.33 [-0.27:0.93]	0.278467	2024	0.66 [0.13:1.19]	0.0154028	4807	0.45 [0.10:0.80]	0.0120739	0.00[0.00:0.81]
	Phospholipids (%)	Phospholipids to total lipids ratio in IDL	654	-2.10 [-4.19:-0.02]	0.0484469	110	-2.16 [-4.82:0.50]	0.111927	158	1.48 [-1.14:4.10]	0.271275	922	-1.11 [-2.50:0.28]	0.117684	0.62[0.00:0.89]	1167	0.59 [-0.15:1.32]	0.117299	1616	0.68 [0.06:1.30]	0.0311914	2018	0.91 [0.34:1.48]	0.00166684	4801	0.75 [0.39:1.12]	4.96925e-05	0.00[0.00:0.63]
	Phospholipids (%)	Phospholipids to total lipids ratio in medium HDL	654	-5.05 [-7.08:-3.02]	1.34898e-06	111	1.15 [-1.60:3.90]	0.414001	156	-2.48 [-5.06:0.10]	0.0615376	921	-2.75 [-4.13:-1.38]	9.08971e-05	0.84[0.53:0.95]	1168	-0.84 [-1.58:-0.11]	0.0248508	1618	-1.11 [-1.72:-0.50]	0.000358195	2022	-0.26 [-0.79:0.27]	0.332172	4808	-0.68 [-1.03:-0.33]	0.000156455	0.55[0.00:0.87]
	Phospholipids (%)	Phospholipids to total lipids ratio in small HDL	654	1.25 [-0.81:3.30]	0.235433	111	-1.88 [-4.60:0.85]	0.176523	156	1.37 [-1.33:4.07]	0.322281	921	0.45 [-0.95:1.85]	0.528866	0.48[0.00:0.85]	1168	0.57 [-0.16:1.30]	0.125127	1620	0.31 [-0.30:0.91]	0.320011	2024	0.75 [0.22:1.29]	0.0057028	4812	0.56 [0.21:0.91]	0.00173608	0.00[0.00:0.83]

## Sheet: S3 Longitudinal Trajectories
	TwinsUK			Young Finns			Meta-Analysis
Trait	n	beta [95%CI]	p	n	beta [95%CI]	p	n	beta [95%CI]	p
Citrate	716	-0.04 [-0.06:-0.02]	1.52228e-06					-0.04 [-0.06:-0.02]	1.52228e-06
Glucose	716	-0.00 [-0.02:0.02]	0.914265	1629	-0.00 [-0.01:0.01]	0.719367	2345	-0.00 [-0.01:0.01]	0.71625	0
Glycerol	716	-0.02 [-0.04:-0.01]	0.00268031					-0.02 [-0.04:-0.01]	0.00268031
3-hydroxybutyrate	716	-0.00 [-0.02:0.01]	0.60021	1629	-0.01 [-0.02:0.00]	0.229325	2345	-0.01 [-0.01:0.00]	0.191973	0
Albumin, signal area (log)	716	0.01 [-0.01:0.02]	0.418519					0.01 [-0.01:0.02]	0.418519
Glycoprotein acetyls	716	-0.01 [-0.03:0.00]	0.0846359					-0.01 [-0.03:0.00]	0.0846359
Phosphatidylcholine and other cholines	716	0.01 [-0.01:0.03]	0.185099	1629	-0.00 [-0.01:0.01]	0.408929	2345	-0.00 [-0.01:0.01]	0.945751	0.59 [0.00:0.90]
Ratio of triglycerides to phosphoglycerides	716	-0.02 [-0.04:-0.01]	0.00975546	1629	-0.00 [-0.01:0.01]	0.943127	2345	-0.01 [-0.01:0.00]	0.161324	0.79 [0.08:0.95]
Serum total triglycerides	716	-0.02 [-0.03:0.00]	0.0554922	1629	0.00 [-0.01:0.01]	0.982157	2345	-0.00 [-0.01:0.00]	0.335802	0.64 [0.00:0.92]
Sphingomyelins	716	0.01 [-0.01:0.03]	0.224121	1629	-0.01 [-0.02:0.00]	0.160416	2345	-0.00 [-0.01:0.01]	0.544649	0.68 [0.00:0.93]
Total cholines	716	0.01 [-0.00:0.03]	0.127424					0.01 [-0.00:0.03]	0.127424
Total phosphoglycerides	716	0.01 [-0.00:0.03]	0.147028	1629	-0.00 [-0.01:0.01]	0.951426	2345	0.00 [-0.01:0.01]	0.512637	0
Monounsaturated fatty acids; 16:1, 18:1	716	-0.01 [-0.03:0.00]	0.115654	1629	-0.00 [-0.01:0.01]	0.438029	2345	-0.01 [-0.01:0.00]	0.144637	0
Omega-3 fatty acids	716	0.01 [-0.01:0.02]	0.333434	1629	-0.01 [-0.02:-0.00]	0.016661	2345	-0.01 [-0.01:0.00]	0.117608	0.76 [0.00:0.95]
Omega-6 fatty acids	716	-0.00 [-0.02:0.02]	0.865257					-0.00 [-0.02:0.02]	0.865257
Ratio of 22:6 docosahexaenoic acid to total fatty acids	716	0.02 [0.00:0.04]	0.0114861					0.02 [0.00:0.04]	0.0114861
Ratio of monounsaturated fatty acids to total fatty acids	716	-0.02 [-0.03:-0.00]	0.039978	1629	-0.01 [-0.02:0.00]	0.198487	2345	-0.01 [-0.02:-0.00]	0.0302391	0
Saturated fatty acids	716	-0.01 [-0.02:0.01]	0.548484	1629	0.01 [-0.00:0.02]	0.284782	2345	0.00 [-0.01:0.01]	0.528175	0
Total fatty acids	716	-0.01 [-0.02:0.01]	0.482661					-0.01 [-0.02:0.01]	0.482661
Apolipoprotein A-I	716	0.03 [0.01:0.05]	0.00212991	1629	-0.00 [-0.01:0.01]	0.383425	2345	0.00 [-0.01:0.01]	0.466293	0.90 [0.62:0.97]
Apolipoprotein B	716	-0.01 [-0.03:0.01]	0.27435	1629	-0.01 [-0.02:0.00]	0.248046	2345	-0.01 [-0.02:0.00]	0.122098	0
Ratio of apolipoprotein B to apolipoprotein A-I	716	-0.02 [-0.04:-0.01]	0.00455111	1629	-0.00 [-0.01:0.01]	0.752165	2345	-0.01 [-0.02:0.00]	0.0891715	0.81 [0.19:0.96]
Mean diameter for VLDL particles	716	-0.02 [-0.03:0.00]	0.0554674	1629	0.00 [-0.01:0.01]	0.569181	2345	-0.00 [-0.01:0.01]	0.623517	0.73 [0.00:0.94]
Mean diameter for LDL particles	716	0.00 [-0.01:0.02]	0.866495					0.00 [-0.01:0.02]	0.866495
Mean diameter for HDL particles	716	0.03 [0.01:0.05]	0.000203913	1629	0.01 [-0.00:0.02]	0.0753772	2345	0.01 [0.01:0.02]	0.000640645	0.81 [0.20:0.96]
Esterified cholesterol	716	0.01 [-0.01:0.02]	0.441054	1629	-0.01 [-0.02:0.00]	0.102365	2345	-0.00 [-0.01:0.00]	0.293474	0.54 [0.00:0.89]
Free cholesterol	716	0.00 [-0.01:0.02]	0.611933	1629	-0.00 [-0.01:0.00]	0.32133	2345	-0.00 [-0.01:0.01]	0.536435	0
Remnant cholesterol (non-HDL	716	-0.01 [-0.03:0.01]	0.310489	1629	-0.01 [-0.02:0.00]	0.145416	2345	-0.01 [-0.02:0.00]	0.0770409	0
Serum total cholesterol	716	0.01 [-0.01:0.03]	0.382934	1629	-0.01 [-0.02:0.00]	0.126253	2345	-0.00 [-0.01:0.00]	0.362703	0.56 [0.00:0.89]
Total cholesterol in HDL2	716	0.04 [0.02:0.05]	4.16863e-05	1629	-0.00 [-0.01:0.01]	0.735238	2345	0.01 [-0.00:0.02]	0.0774102	0.93 [0.76:0.98]
Total cholesterol in HDL3	716	0.02 [0.00:0.04]	0.0365683					0.02 [0.00:0.04]	0.0365683
Total cholesterol in medium VLDL	716	-0.02 [-0.04:-0.00]	0.0249693	1629	-0.00 [-0.01:0.01]	0.693153	2345	-0.01 [-0.01:0.00]	0.136757	0.66 [0.00:0.92]
Total cholesterol in small VLDL	716	-0.02 [-0.03:-0.00]	0.0344003	1629	-0.01 [-0.02:-0.00]	0.0114057	2345	-0.01 [-0.02:-0.01]	0.00112286	0
Total cholesterol in very small VLDL	716	-0.01 [-0.02:0.01]	0.524615					-0.01 [-0.02:0.01]	0.524615
Total cholesterol in VLDL	716	-0.02 [-0.03:0.00]	0.0576203	1629	-0.01 [-0.02:0.00]	0.222211	2345	-0.01 [-0.02:-0.00]	0.0441095	0
Total cholesterol in large LDL	716	0.00 [-0.02:0.02]	0.961755	1629	-0.00 [-0.01:0.00]	0.328081	2345	-0.00 [-0.01:0.00]	0.407946	0
Total cholesterol in medium LDL	716	-0.00 [-0.02:0.02]	0.842102	1629	-0.00 [-0.01:0.00]	0.321489	2345	-0.00 [-0.01:0.00]	0.337376	0
Total cholesterol in small LDL	716	0.00 [-0.02:0.02]	0.977629	1629	-0.01 [-0.02:0.00]	0.20166	2345	-0.00 [-0.01:0.00]	0.274039	0
Total cholesterol in LDL	716	0.00 [-0.02:0.02]	0.897061	1629	-0.00 [-0.01:0.00]	0.336701	2345	-0.00 [-0.01:0.01]	0.440214	0
Total cholesterol in IDL	716	0.00 [-0.02:0.02]	0.852248	1629	-0.01 [-0.02:0.00]	0.132201	2345	-0.01 [-0.01:0.00]	0.221993	0
Total cholesterol in very large HDL	716	0.03 [0.02:0.05]	0.000116669	1629	0.01 [-0.00:0.02]	0.215992	2345	0.01 [0.00:0.02]	0.00253065	0.86 [0.45:0.97]
Total cholesterol in large HDL	716	0.03 [0.02:0.05]	9.93025e-05	1629	0.01 [-0.00:0.02]	0.264926	2345	0.01 [0.00:0.02]	0.00386283	0.88 [0.52:0.97]
Total cholesterol in medium HDL	716	0.02 [0.01:0.04]	0.00772825					0.02 [0.01:0.04]	0.00772825
Total cholesterol in small HDL	716	-0.00 [-0.02:0.01]	0.707489	1629	-0.01 [-0.02:0.00]	0.0636646	2345	-0.01 [-0.02:0.00]	0.0720603	0
Total cholesterol in HDL	716	0.03 [0.02:0.05]	0.000112867	1629	-0.00 [-0.01:0.01]	0.765261	2345	0.01 [-0.00:0.02]	0.0986629	0.92 [0.72:0.98]
Free cholesterol in very large VLDL	716	-0.01 [-0.03:0.00]	0.113764	1629	0.00 [-0.01:0.01]	0.448938	2345	-0.00 [-0.01:0.01]	0.869493	0.67 [0.00:0.93]
Free cholesterol in large VLDL	716	-0.01 [-0.03:0.00]	0.0835008	1629	0.00 [-0.01:0.01]	0.922297	2345	-0.00 [-0.01:0.00]	0.417425	0.57 [0.00:0.90]
Free cholesterol in medium VLDL	716	-0.02 [-0.04:-0.00]	0.0190918	1629	-0.00 [-0.01:0.01]	0.730275	2345	-0.01 [-0.01:0.00]	0.132103	0.70 [0.00:0.93]
Free cholesterol in small VLDL	716	-0.02 [-0.04:-0.00]	0.0154622	1629	-0.01 [-0.02:0.00]	0.149776	2345	-0.01 [-0.02:-0.00]	0.0130558	0
Free cholesterol in very small VLDL	716	-0.01 [-0.02:0.01]	0.369146	1629	-0.01 [-0.02:0.00]	0.0597104	2345	-0.01 [-0.02:-0.00]	0.0374508	0
Free cholesterol in large LDL	716	0.00 [-0.01:0.02]	0.76051	1629	-0.00 [-0.01:0.01]	0.427394	2345	-0.00 [-0.01:0.01]	0.589039	0
Free cholesterol in medium LDL	716	-0.00 [-0.02:0.01]	0.711914	1629	-0.00 [-0.01:0.01]	0.410287	2345	-0.00 [-0.01:0.00]	0.369235	0
Free cholesterol in small LDL	716	0.00 [-0.02:0.02]	0.826205	1629	-0.01 [-0.02:0.00]	0.26838	2345	-0.00 [-0.01:0.00]	0.396544	0
Free cholesterol in IDL	716	0.00 [-0.01:0.02]	0.675792	1629	-0.00 [-0.01:0.00]	0.317223	2345	-0.00 [-0.01:0.01]	0.505588	0
Free cholesterol in very large HDL	716	0.03 [0.02:0.05]	0.000126895	1629	0.00 [-0.01:0.01]	0.336735	2345	0.01 [0.00:0.02]	0.00591984	0.88 [0.52:0.97]
Free cholesterol in large HDL	716	0.03 [0.02:0.05]	0.000215998	1629	0.00 [-0.01:0.01]	0.377564	2345	0.01 [0.00:0.02]	0.00971013	0.87 [0.50:0.97]
Free cholesterol in medium HDL	716	0.02 [0.00:0.04]	0.0140304					0.02 [0.00:0.04]	0.0140304
Free cholesterol in small HDL	716	0.00 [-0.02:0.02]	0.857251					0.00 [-0.02:0.02]	0.857251
Cholesterol esters in medium VLDL	716	-0.02 [-0.03:-0.00]	0.0435066	1629	-0.00 [-0.01:0.01]	0.703048	2345	-0.01 [-0.01:0.00]	0.174671	0.58 [0.00:0.90]
Cholesterol esters in small VLDL	716	-0.02 [-0.03:0.00]	0.0764124	1629	-0.01 [-0.02:-0.00]	0.00845273	2345	-0.01 [-0.02:-0.01]	0.00151816	0
Cholesterol esters in very small VLDL	716	-0.00 [-0.02:0.01]	0.593208					-0.00 [-0.02:0.01]	0.593208
Cholesterol esters in large LDL	716	-0.00 [-0.02:0.02]	0.930142	1629	-0.01 [-0.01:0.00]	0.311964	2345	-0.00 [-0.01:0.00]	0.356085	0
Cholesterol esters in medium LDL	716	-0.00 [-0.02:0.02]	0.871827	1629	-0.01 [-0.01:0.00]	0.30355	2345	-0.00 [-0.01:0.00]	0.330626	0
Cholesterol esters in small LDL	716	-0.00 [-0.02:0.02]	0.961194	1629	-0.01 [-0.02:0.00]	0.19603	2345	-0.00 [-0.01:0.00]	0.251876	0
Cholesterol esters in IDL	716	0.00 [-0.02:0.02]	0.97344	1629	-0.01 [-0.02:0.00]	0.0968471	2345	-0.01 [-0.01:0.00]	0.152546	0
Cholesterol esters in very large HDL	716	0.03 [0.02:0.05]	0.000187092	1629	0.01 [-0.00:0.02]	0.208308	2345	0.01 [0.00:0.02]	0.0028949	0.85 [0.39:0.96]
Cholesterol esters in large HDL	716	0.03 [0.02:0.05]	9.9375e-05	1629	0.01 [-0.00:0.02]	0.263655	2345	0.01 [0.00:0.02]	0.00388465	0.88 [0.52:0.97]
Cholesterol esters in medium HDL	716	0.02 [0.01:0.04]	0.00713402					0.02 [0.01:0.04]	0.00713402
Cholesterol esters in small HDL	716	-0.00 [-0.02:0.01]	0.672907					-0.00 [-0.02:0.01]	0.672907
Concentration of large VLDL particles	716	-0.01 [-0.03:0.00]	0.0899334	1629	-0.00 [-0.01:0.01]	0.89091	2345	-0.00 [-0.01:0.00]	0.320859	0
Concentration of medium VLDL particles	716	-0.02 [-0.04:-0.00]	0.0146786	1629	-0.00 [-0.01:0.01]	0.538832	2345	-0.01 [-0.02:0.00]	0.0740096	0.68 [0.00:0.93]
Concentration of small VLDL particles	716	-0.02 [-0.04:-0.00]	0.0112411	1629	-0.00 [-0.01:0.01]	0.480035	2345	-0.01 [-0.02:0.00]	0.0557421	0.69 [0.00:0.93]
Concentration of very small VLDL particles	716	-0.01 [-0.03:0.01]	0.173105	1629	-0.01 [-0.02:0.00]	0.168917	2345	-0.01 [-0.02:0.00]	0.0608069	0
Concentration of large LDL particles	716	-0.00 [-0.02:0.02]	0.82151	1629	-0.00 [-0.01:0.01]	0.593901	2345	-0.00 [-0.01:0.01]	0.565258	0
Concentration of medium LDL particles	716	-0.00 [-0.02:0.01]	0.623015	1629	-0.00 [-0.01:0.01]	0.628724	2345	-0.00 [-0.01:0.01]	0.506476	0
Concentration of small LDL particles	716	-0.00 [-0.02:0.02]	0.962305	1629	-0.00 [-0.01:0.01]	0.523322	2345	-0.00 [-0.01:0.01]	0.564021	0
Concentration of IDL particles	716	-0.00 [-0.02:0.02]	0.933733	1629	-0.01 [-0.01:0.00]	0.297397	2345	-0.00 [-0.01:0.00]	0.342258	0
Concentration of very large HDL particles	716	0.03 [0.02:0.05]	6.92315e-05	1629	0.01 [-0.00:0.02]	0.144517	2345	0.01 [0.01:0.02]	0.00117659	0.87 [0.47:0.97]
Concentration of large HDL particles	716	0.03 [0.02:0.05]	0.000160243	1629	0.00 [-0.01:0.01]	0.38866	2345	0.01 [0.00:0.02]	0.00970062	0.88 [0.54:0.97]
Concentration of medium HDL particles	716	0.02 [0.00:0.04]	0.0261588					0.02 [0.00:0.04]	0.0261588
Concentration of small HDL particles	716	-0.00 [-0.02:0.02]	0.841801					-0.00 [-0.02:0.02]	0.841801
Total lipids in very large VLDL	716	-0.01 [-0.03:0.00]	0.150387	1629	0.00 [-0.01:0.01]	0.436586	2345	-0.00 [-0.01:0.01]	0.940864	0.63 [0.00:0.91]
Total lipids in large VLDL	716	-0.02 [-0.03:-0.00]	0.0333225	1629	0.00 [-0.01:0.01]	0.534245	2345	-0.00 [-0.01:0.01]	0.573185	0.78 [0.05:0.95]
Total lipids in medium VLDL	716	-0.02 [-0.04:-0.00]	0.0167976	1629	-0.00 [-0.01:0.01]	0.810982	2345	-0.01 [-0.01:0.00]	0.150962	0.73 [0.00:0.94]
Total lipids in small VLDL	716	-0.02 [-0.04:-0.00]	0.011798	1629	-0.01 [-0.02:0.00]	0.163978	2345	-0.01 [-0.02:-0.00]	0.0128265	0.52 [0.00:0.88]
Total lipids in very small VLDL	716	-0.01 [-0.03:0.01]	0.229735	1629	-0.01 [-0.02:0.00]	0.181511	2345	-0.01 [-0.02:0.00]	0.0786955	0
Total lipids in large LDL	716	-0.00 [-0.02:0.02]	0.961705	1629	-0.00 [-0.01:0.01]	0.419284	2345	-0.00 [-0.01:0.01]	0.467324	0
Total lipids in medium LDL	716	-0.00 [-0.02:0.01]	0.65925	1629	-0.00 [-0.01:0.01]	0.434583	2345	-0.00 [-0.01:0.00]	0.369529	0
Total lipids in small LDL	716	0.00 [-0.02:0.02]	0.950044	1629	-0.00 [-0.01:0.01]	0.341354	2345	-0.00 [-0.01:0.01]	0.426917	0
Total lipids in IDL	716	0.00 [-0.02:0.02]	0.957571	1629	-0.01 [-0.02:0.00]	0.259588	2345	-0.00 [-0.01:0.00]	0.33825	0
Total lipids in very large HDL	716	0.04 [0.02:0.05]	2.16169e-05	1629	0.01 [-0.00:0.02]	0.18333	2345	0.01 [0.01:0.02]	0.00100044	0.89 [0.58:0.97]
Total lipids in large HDL	716	0.03 [0.02:0.05]	8.9936e-05	1629	0.01 [-0.00:0.02]	0.251303	2345	0.01 [0.00:0.02]	0.00336721	0.88 [0.52:0.97]
Total lipids in medium HDL	716	0.02 [0.00:0.04]	0.0191478					0.02 [0.00:0.04]	0.0191478
Total lipids in small HDL	716	-0.00 [-0.02:0.02]	0.90783	1629	-0.00 [-0.01:0.01]	0.919007	2345	-0.00 [-0.01:0.01]	0.884522	0
Triglycerides in very large VLDL	716	-0.01 [-0.03:0.01]	0.187489	1629	0.00 [-0.01:0.01]	0.422579	2345	0.00 [-0.01:0.01]	0.994595	0.58 [0.00:0.90]
Triglycerides in large VLDL	716	-0.02 [-0.03:-0.00]	0.033228	1629	0.00 [-0.01:0.01]	0.664846	2345	-0.00 [-0.01:0.01]	0.468059	0.76 [0.00:0.95]
Triglycerides in medium VLDL	716	-0.02 [-0.04:-0.00]	0.016612	1629	0.00 [-0.01:0.01]	0.849577	2345	-0.00 [-0.01:0.00]	0.282535	0.78 [0.06:0.95]
Triglycerides in small VLDL	716	-0.02 [-0.04:-0.00]	0.0114071	1629	-0.00 [-0.01:0.01]	0.536735	2345	-0.01 [-0.02:0.00]	0.0656403	0.71 [0.00:0.93]
Triglycerides in very small VLDL	716	-0.02 [-0.04:-0.00]	0.0140003	1629	-0.00 [-0.01:0.01]	0.881394	2345	-0.01 [-0.01:0.00]	0.164078	0.76 [0.00:0.94]
Triglycerides in VLDL	716	-0.02 [-0.03:-0.00]	0.0452429	1629	0.00 [-0.01:0.01]	0.93254	2345	-0.00 [-0.01:0.00]	0.339561	0.68 [0.00:0.93]
Triglycerides in large LDL	716	-0.01 [-0.03:0.01]	0.172273					-0.01 [-0.03:0.01]	0.172273
Triglycerides in medium LDL	716	-0.01 [-0.03:0.00]	0.0925874					-0.01 [-0.03:0.00]	0.0925874
Triglycerides in small LDL	716	-0.01 [-0.03:0.01]	0.250394	1629	0.00 [-0.01:0.01]	0.710685	2345	-0.00 [-0.01:0.01]	0.791626	0
Triglycerides in LDL	716	-0.01 [-0.03:0.01]	0.198688	1629	-0.01 [-0.02:0.00]	0.13258	2345	-0.01 [-0.02:0.00]	0.0517022	0
Triglycerides in IDL	716	-0.02 [-0.03:0.00]	0.0573947					-0.02 [-0.03:0.00]	0.0573947
Triglycerides in very large HDL	716	0.01 [-0.01:0.03]	0.33551	1629	-0.00 [-0.01:0.01]	0.679474	2345	0.00 [-0.01:0.01]	0.907822	0
Triglycerides in large HDL	716	0.02 [-0.00:0.03]	0.0729248					0.02 [-0.00:0.03]	0.0729248
Triglycerides in medium HDL	716	-0.01 [-0.03:0.01]	0.215744	1629	0.00 [-0.01:0.01]	0.828517	2345	-0.00 [-0.01:0.01]	0.663	0
Triglycerides in small HDL	716	-0.02 [-0.04:-0.01]	0.0036376	1629	0.01 [-0.00:0.02]	0.185523	2345	-0.00 [-0.01:0.01]	0.698613	0.90 [0.64:0.97]
Triglycerides in HDL	716	-0.01 [-0.02:0.01]	0.483924	1629	0.00 [-0.01:0.01]	0.590735	2345	0.00 [-0.01:0.01]	0.907333	0
Phospholipids in large VLDL	716	-0.02 [-0.03:-0.00]	0.0261548	1629	-0.00 [-0.01:0.01]	0.918381	2345	-0.01 [-0.01:0.00]	0.216755	0.71 [0.00:0.93]
Phospholipids in medium VLDL	716	-0.02 [-0.04:-0.00]	0.013562	1629	-0.00 [-0.01:0.01]	0.659739	2345	-0.01 [-0.02:0.00]	0.0990895	0.72 [0.00:0.94]
Phospholipids in small VLDL	716	-0.02 [-0.04:-0.00]	0.0126705	1629	-0.01 [-0.02:0.00]	0.172452	2345	-0.01 [-0.02:-0.00]	0.0141443	0.51 [0.00:0.88]
Phospholipids in very small VLDL	716	-0.01 [-0.02:0.01]	0.47166	1629	-0.01 [-0.02:0.00]	0.225633	2345	-0.01 [-0.01:0.00]	0.158687	0
Phospholipids in large LDL	716	-0.00 [-0.02:0.02]	0.981337	1629	-0.01 [-0.02:0.00]	0.250121	2345	-0.00 [-0.01:0.00]	0.311324	0
Phospholipids in medium LDL	716	-0.01 [-0.02:0.01]	0.445916	1629	-0.00 [-0.01:0.01]	0.376232	2345	-0.00 [-0.01:0.00]	0.251183	0
Phospholipids in small LDL	716	0.00 [-0.01:0.02]	0.737069	1629	-0.00 [-0.01:0.01]	0.612051	2345	-0.00 [-0.01:0.01]	0.7856	0
Phospholipids in IDL	716	-0.00 [-0.02:0.02]	0.977488	1629	-0.00 [-0.01:0.01]	0.36048	2345	-0.00 [-0.01:0.00]	0.417765	0
Phospholipids in very large HDL	716	0.04 [0.02:0.05]	1.33816e-05	1629	0.00 [-0.01:0.01]	0.408321	2345	0.01 [0.00:0.02]	0.00391134	0.91 [0.69:0.98]
Phospholipids in large HDL	716	0.03 [0.02:0.05]	0.000104235	1629	0.00 [-0.01:0.01]	0.433353	2345	0.01 [0.00:0.02]	0.00962783	0.89 [0.58:0.97]
Phospholipids in medium HDL	716	0.02 [0.00:0.04]	0.0237267					0.02 [0.00:0.04]	0.0237267
Phospholipids in small HDL	716	0.00 [-0.01:0.02]	0.604878					0.00 [-0.01:0.02]	0.604878
Total cholesterol to total lipids ratio in chylomicrons and extremely large VLDL	716	-0.01 [-0.03:0.00]	0.16246	1629	-0.01 [-0.02:0.00]	0.0520017	2345	-0.01 [-0.02:-0.00]	0.0170025	0
Total cholesterol to total lipids ratio in very large VLDL	716	-0.01 [-0.03:0.01]	0.231462	1629	-0.01 [-0.02:0.00]	0.070226	2345	-0.01 [-0.02:-0.00]	0.0302163	0
Total cholesterol to total lipids ratio in large VLDL	716	-0.01 [-0.02:0.01]	0.401283	1629	-0.00 [-0.01:0.01]	0.960352	2345	-0.00 [-0.01:0.01]	0.644724	0
Total cholesterol to total lipids ratio in medium VLDL	716	0.00 [-0.02:0.02]	0.802729	1629	-0.00 [-0.01:0.01]	0.392848	2345	-0.00 [-0.01:0.01]	0.536016	0
Total cholesterol to total lipids ratio in small VLDL	716	0.01 [-0.01:0.02]	0.506322	1629	-0.01 [-0.02:0.00]	0.258163	2345	-0.00 [-0.01:0.01]	0.5158	0
Total cholesterol to total lipids ratio in very small VLDL	716	0.02 [0.00:0.04]	0.0196434	1629	0.00 [-0.01:0.01]	0.820159	2345	0.01 [-0.00:0.01]	0.171022	0.72 [0.00:0.94]
Total cholesterol to total lipids ratio in large LDL	716	0.01 [-0.01:0.02]	0.42546					0.01 [-0.01:0.02]	0.42546
Total cholesterol to total lipids ratio in medium LDL	716	0.00 [-0.01:0.02]	0.564075					0.00 [-0.01:0.02]	0.564075
Total cholesterol to total lipids ratio in small LDL	716	0.01 [-0.01:0.02]	0.346577					0.01 [-0.01:0.02]	0.346577
Total cholesterol to total lipids ratio in IDL	716	0.01 [-0.01:0.02]	0.472668					0.01 [-0.01:0.02]	0.472668
Total cholesterol to total lipids ratio in large HDL	716	0.03 [0.01:0.05]	0.000491593	1629	0.01 [-0.00:0.02]	0.20523	2345	0.01 [0.00:0.02]	0.00389889	0.82 [0.22:0.96]
Total cholesterol to total lipids ratio in small HDL	716	-0.01 [-0.02:0.01]	0.445368					-0.01 [-0.02:0.01]	0.445368
Free cholesterol to total lipids ratio in chylomicrons and extremely large VLDL	716	0.00 [-0.01:0.02]	0.701974	1629	0.00 [-0.00:0.01]	0.310439	2345	0.00 [-0.00:0.01]	0.28612	0
Free cholesterol to total lipids ratio in very large VLDL	716	-0.01 [-0.02:0.01]	0.469275	1629	-0.01 [-0.01:0.00]	0.295079	2345	-0.01 [-0.01:0.00]	0.204183	0
Free cholesterol to total lipids ratio in medium VLDL	716	-0.01 [-0.02:0.01]	0.383241	1629	-0.01 [-0.02:0.00]	0.0710465	2345	-0.01 [-0.02:-0.00]	0.045573	0
Free cholesterol to total lipids ratio in small VLDL	716	0.00 [-0.01:0.02]	0.688606	1629	-0.01 [-0.02:-0.00]	0.00787031	2345	-0.01 [-0.02:-0.00]	0.0344785	0.64 [0.00:0.92]
Free cholesterol to total lipids ratio in very small VLDL	716	0.01 [-0.01:0.03]	0.250551	1629	-0.01 [-0.02:-0.00]	0.04698	2345	-0.00 [-0.01:0.00]	0.254438	0.75 [0.00:0.94]
Free cholesterol to total lipids ratio in large LDL	716	0.02 [0.00:0.04]	0.0235414	1629	-0.00 [-0.01:0.01]	0.563331	2345	0.00 [-0.01:0.01]	0.51743	0.80 [0.15:0.95]
Free cholesterol to total lipids ratio in medium LDL	716	0.00 [-0.02:0.02]	0.893436					0.00 [-0.02:0.02]	0.893436
Free cholesterol to total lipids ratio in small LDL	716	0.00 [-0.01:0.02]	0.702577					0.00 [-0.01:0.02]	0.702577
Free cholesterol to total lipids ratio in IDL	716	0.01 [-0.00:0.03]	0.0860619	1629	-0.00 [-0.01:0.01]	0.757513	2345	0.00 [-0.01:0.01]	0.534793	0.62 [0.00:0.91]
Free cholesterol to total lipids ratio in very large HDL	716	0.03 [0.01:0.04]	0.000708541	1629	-0.01 [-0.02:0.00]	0.292955	2345	0.00 [-0.00:0.01]	0.3793	0.92 [0.70:0.98]
Free cholesterol to total lipids ratio in small HDL	716	0.01 [-0.01:0.03]	0.237948					0.01 [-0.01:0.03]	0.237948
Cholesterol esters to total lipids ratio in chylomicrons and extremely large VLDL	716	-0.01 [-0.03:0.00]	0.111992	1629	-0.01 [-0.02:0.00]	0.0990649	2345	-0.01 [-0.02:-0.00]	0.0256672	0
Cholesterol esters to total lipids ratio in very large VLDL	716	-0.01 [-0.03:0.00]	0.112308	1629	-0.00 [-0.01:0.01]	0.439958	2345	-0.01 [-0.01:0.00]	0.143127	0
Cholesterol esters to total lipids ratio in large VLDL	716	-0.00 [-0.02:0.01]	0.635436	1629	-0.00 [-0.01:0.01]	0.628826	2345	-0.00 [-0.01:0.01]	0.511305	0
Cholesterol esters to total lipids ratio in medium VLDL	716	0.00 [-0.01:0.02]	0.610178	1629	-0.00 [-0.01:0.01]	0.68163	2345	-0.00 [-0.01:0.01]	0.917636	0
Cholesterol esters to total lipids ratio in small VLDL	716	0.01 [-0.01:0.03]	0.225279	1629	-0.00 [-0.01:0.01]	0.376098	2345	-0.00 [-0.01:0.01]	0.870279	0.55 [0.00:0.89]
Cholesterol esters to total lipids ratio in very small VLDL	716	0.02 [0.00:0.03]	0.0423011	1629	0.00 [-0.01:0.01]	0.389923	2345	0.01 [-0.00:0.02]	0.077095	0
Cholesterol esters to total lipids ratio in large LDL	716	0.01 [-0.01:0.03]	0.36266					0.01 [-0.01:0.03]	0.36266
Cholesterol esters to total lipids ratio in medium LDL	716	-0.00 [-0.02:0.02]	0.905223					-0.00 [-0.02:0.02]	0.905223
Cholesterol esters to total lipids ratio in small LDL	716	0.01 [-0.01:0.02]	0.415286					0.01 [-0.01:0.02]	0.415286
Cholesterol esters to total lipids ratio in IDL	716	0.00 [-0.01:0.02]	0.597253					0.00 [-0.01:0.02]	0.597253
Cholesterol esters to total lipids ratio in medium HDL	716	0.03 [0.01:0.04]	0.00143004	1629	-0.00 [-0.01:0.01]	0.426635	2345	0.00 [-0.00:0.01]	0.341887	0.90 [0.63:0.97]
Cholesterol esters to total lipids ratio in small HDL	716	-0.01 [-0.02:0.01]	0.43909	1629	-0.01 [-0.02:0.00]	0.0958738	2345	-0.01 [-0.02:0.00]	0.067771	0
Triglycerides to total lipids ratio in chylomicrons and extremely large VLDL	716	0.01 [-0.01:0.03]	0.232801	1629	0.01 [0.00:0.02]	0.0386869	2345	0.01 [0.00:0.02]	0.0169407	0
Triglycerides to total lipids ratio in very large VLDL	716	-0.00 [-0.02:0.01]	0.787576	1629	0.01 [-0.00:0.02]	0.0765621	2345	0.01 [-0.00:0.01]	0.165663	0
Triglycerides to total lipids ratio in large VLDL	716	0.01 [-0.01:0.02]	0.51777					0.01 [-0.01:0.02]	0.51777
Triglycerides to total lipids ratio in medium VLDL	716	-0.00 [-0.02:0.01]	0.609895	1629	0.01 [-0.00:0.02]	0.191026	2345	0.00 [-0.00:0.01]	0.375771	0
Triglycerides to total lipids ratio in small VLDL	716	-0.01 [-0.02:0.01]	0.43862	1629	0.01 [-0.00:0.02]	0.196266	2345	0.00 [-0.01:0.01]	0.466882	0
Triglycerides to total lipids ratio in very small VLDL	716	-0.01 [-0.03:0.00]	0.0891358	1629	-0.00 [-0.01:0.01]	0.952941	2345	-0.00 [-0.01:0.00]	0.361435	0.51 [0.00:0.88]
Triglycerides to total lipids ratio in large LDL	716	-0.01 [-0.03:0.01]	0.288887					-0.01 [-0.03:0.01]	0.288887
Triglycerides to total lipids ratio in medium LDL	716	-0.01 [-0.03:0.01]	0.189912					-0.01 [-0.03:0.01]	0.189912
Triglycerides to total lipids ratio in small LDL	716	-0.01 [-0.03:0.01]	0.298164					-0.01 [-0.03:0.01]	0.298164
Triglycerides to total lipids ratio in IDL	716	-0.01 [-0.03:0.00]	0.129927	1629	0.00 [-0.01:0.01]	0.647882	2345	-0.00 [-0.01:0.01]	0.720485	0.58 [0.00:0.90]
Triglycerides to total lipids ratio in medium HDL	716	-0.02 [-0.04:-0.01]	0.00590567	1629	0.00 [-0.01:0.01]	0.349113	2345	-0.00 [-0.01:0.01]	0.538958	0.88 [0.52:0.97]
Triglycerides to total lipids ratio in small HDL	716	-0.03 [-0.04:-0.01]	0.00262884	1629	0.01 [-0.00:0.02]	0.183932	2345	-0.00 [-0.01:0.01]	0.687593	0.91 [0.66:0.97]
Phospholipids to total lipids ratio in chylomicrons and extremely large VLDL	716	0.00 [-0.01:0.02]	0.599211	1629	-0.00 [-0.01:0.01]	0.358058	2345	-0.00 [-0.01:0.01]	0.608749	0
Phospholipids to total lipids ratio in very large VLDL	716	-0.00 [-0.02:0.01]	0.669047	1629	-0.00 [-0.01:0.01]	0.678907	2345	-0.00 [-0.01:0.01]	0.564855	0
Phospholipids to total lipids ratio in large VLDL	716	-0.01 [-0.02:0.01]	0.489803	1629	-0.01 [-0.02:0.00]	0.0849634	2345	-0.01 [-0.02:0.00]	0.066077	0
Phospholipids to total lipids ratio in medium VLDL	716	0.00 [-0.01:0.02]	0.746481	1629	-0.01 [-0.02:0.00]	0.111884	2345	-0.01 [-0.01:0.00]	0.226191	0
Phospholipids to total lipids ratio in small VLDL	716	0.01 [-0.00:0.03]	0.127748	1629	-0.00 [-0.01:0.01]	0.563129	2345	0.00 [-0.01:0.01]	0.784256	0.61 [0.00:0.91]
Phospholipids to total lipids ratio in very small VLDL	716	0.02 [-0.00:0.03]	0.0569836					0.02 [-0.00:0.03]	0.0569836
Phospholipids to total lipids ratio in large LDL	716	-0.00 [-0.02:0.01]	0.78371	1629	-0.00 [-0.01:0.00]	0.331527	2345	-0.00 [-0.01:0.00]	0.327117	0
Phospholipids to total lipids ratio in medium LDL	716	-0.01 [-0.02:0.01]	0.438769					-0.01 [-0.02:0.01]	0.438769
Phospholipids to total lipids ratio in small LDL	716	0.00 [-0.01:0.02]	0.829186	1629	0.01 [-0.00:0.02]	0.0615552	2345	0.01 [-0.00:0.02]	0.0848458	0
Phospholipids to total lipids ratio in IDL	716	0.01 [-0.01:0.02]	0.351801	1629	0.01 [-0.00:0.02]	0.0782153	2345	0.01 [0.00:0.02]	0.046583	0
Phospholipids to total lipids ratio in large HDL	716	-0.03 [-0.04:-0.01]	0.00178375	1629	-0.01 [-0.02:0.00]	0.0858854	2345	-0.01 [-0.02:-0.00]	0.00225173	0.70 [0.00:0.93]
Phospholipids to total lipids ratio in small HDL	716	0.01 [-0.00:0.03]	0.0901255					0.01 [-0.00:0.03]	0.0901255

## Sheet: S4 Predict eGFR
	Diabetics										Non-Diabetics
	GenoDiabMar			Kora (diabetics)			Meta-Analysis				Kora
Trait	n	beta [95%CI]	p	n	beta [95%CI]	p	n	beta [95%CI]	p	I2	n	beta [95%CI]	p
Alanine	326	0.12 [-0.11:0.35]	0.324036	88	0.02 [-0.12:0.17]	0.758139	414	0.05 [-0.07:0.17]	0.42787	0	1114	0.00 [-0.03:0.03]	0.908829
Glutamine	83	0.01 [-0.53:0.54]	0.981957	88	0.10 [-0.05:0.25]	0.198091	171	0.09 [-0.05:0.24]	0.20934	0	1114	-0.02 [-0.05:0.01]	0.179843
Glycine	326	0.01 [-0.24:0.25]	0.961424	75	0.01 [-0.14:0.16]	0.910166	401	0.01 [-0.12:0.13]	0.902863	0	1055	-0.04 [-0.07:-0.01]	0.0208863
Histidine	326	-0.10 [-0.35:0.15]	0.428299	88	0.16 [0.01:0.31]	0.0418587	414	0.09 [-0.04:0.22]	0.179124	0.68 [0.00:0.93]	1111	0.01 [-0.02:0.04]	0.444878
Isoleucine	326	0.01 [-0.21:0.24]	0.91903	88	0.09 [-0.04:0.23]	0.189893	414	0.07 [-0.05:0.19]	0.236017	0	1113	-0.00 [-0.04:0.03]	0.886374
Leucine	326	0.05 [-0.19:0.28]	0.698475	88	0.11 [-0.03:0.26]	0.137291	414	0.09 [-0.03:0.22]	0.139516	0	1114	-0.01 [-0.04:0.03]	0.743351
Phenylalanine	326	-0.11 [-0.36:0.14]	0.400178	88	0.10 [-0.05:0.25]	0.214517	414	0.04 [-0.09:0.17]	0.524163	0	1114	-0.02 [-0.05:0.01]	0.242107
Tyrosine	326	0.23 [0.01:0.44]	0.0404241	88	0.12 [-0.02:0.26]	0.0945072	414	0.15 [0.03:0.27]	0.0111115	0	1111	0.04 [0.02:0.07]	0.00222874
Valine	326	0.12 [-0.11:0.36]	0.309103	88	0.05 [-0.09:0.18]	0.492103	414	0.07 [-0.05:0.18]	0.269467	0	1109	0.00 [-0.03:0.03]	0.908933
Citrate	326	0.22 [-0.01:0.45]	0.0634033	88	0.07 [-0.09:0.22]	0.389115	414	0.12 [-0.01:0.25]	0.0788377	0	1106	0.01 [-0.02:0.04]	0.697311
Glucose	326	-0.05 [-0.27:0.17]	0.658224	88	0.10 [-0.06:0.26]	0.212467	414	0.05 [-0.08:0.18]	0.447894	0	1111	0.01 [-0.02:0.04]	0.642775
Glycerol	164	0.18 [-0.18:0.54]	0.321271	87	0.20 [0.04:0.37]	0.0185805	251	0.20 [0.05:0.35]	0.00939061	0	1035	-0.01 [-0.04:0.03]	0.649953
Lactate	326	-0.00 [-0.21:0.21]	0.988973	88	0.02 [-0.11:0.15]	0.788046	414	0.01 [-0.10:0.12]	0.824323	0	1114	0.01 [-0.02:0.04]	0.646127
Pyruvate	324	-0.03 [-0.25:0.19]	0.791234	88	-0.04 [-0.19:0.11]	0.607978	412	-0.04 [-0.16:0.09]	0.565419	0	1112	0.01 [-0.01:0.04]	0.329701
3-hydroxybutyrate	323	-0.08 [-0.31:0.15]	0.483887	88	0.14 [0.01:0.28]	0.0418788	411	0.08 [-0.03:0.20]	0.158141	0.64 [0.00:0.92]	1111	-0.01 [-0.03:0.02]	0.72489
Acetate	325	0.11 [-0.20:0.41]	0.491123	88	-0.01 [-0.15:0.14]	0.917382	413	0.01 [-0.12:0.15]	0.835867	0	1110	-0.02 [-0.04:0.01]	0.203598
Acetoacetate	326	0.11 [-0.10:0.31]	0.320886	86	0.02 [-0.11:0.16]	0.739641	412	0.05 [-0.07:0.16]	0.407986	0	1111	-0.03 [-0.05:0.00]	0.0672527
Albumin, signal area (log)	326	0.35 [0.12:0.58]	0.00343694	94	0.12 [-0.03:0.26]	0.119744	420	0.18 [0.06:0.30]	0.00384769	0.64 [0.00:0.92]	1184	0.01 [-0.01:0.04]	0.39588
Glycoprotein acetyls	326	-0.11 [-0.34:0.11]	0.327989	88	0.04 [-0.11:0.18]	0.603228	414	-0.01 [-0.13:0.12]	0.927414	0	1114	-0.01 [-0.04:0.02]	0.455581
Phosphatidylcholine and other cholines	326	-0.09 [-0.33:0.14]	0.440276	94	0.01 [-0.14:0.16]	0.898172	420	-0.02 [-0.14:0.11]	0.768344	0	1180	0.02 [-0.01:0.05]	0.201196
Ratio of triglycerides to phosphoglycerides	326	-0.14 [-0.37:0.09]	0.229478	94	0.04 [-0.10:0.17]	0.599501	420	-0.01 [-0.13:0.11]	0.869502	0	1178	-0.02 [-0.05:0.01]	0.209049
Serum total triglycerides	326	-0.12 [-0.34:0.10]	0.286498	94	0.06 [-0.07:0.19]	0.401341	420	0.01 [-0.10:0.12]	0.852198	0	1185	-0.01 [-0.04:0.02]	0.44955
Sphingomyelins	326	-0.17 [-0.39:0.05]	0.138536	94	0.01 [-0.13:0.15]	0.896938	420	-0.04 [-0.16:0.08]	0.49443	0	1180	0.01 [-0.02:0.03]	0.679013
Total cholines	326	-0.12 [-0.35:0.11]	0.317552	94	0.00 [-0.14:0.15]	0.978135	420	-0.03 [-0.16:0.09]	0.614443	0	1180	0.02 [-0.01:0.04]	0.253497
Total phosphoglycerides	326	-0.09 [-0.33:0.14]	0.43117	94	0.02 [-0.13:0.16]	0.829049	420	-0.01 [-0.14:0.11]	0.818271	0	1178	0.01 [-0.01:0.04]	0.361377
18:2, linoleic acid	326	-0.09 [-0.32:0.14]	0.425497	93	0.02 [-0.13:0.16]	0.804388	419	-0.01 [-0.14:0.11]	0.825472	0	1175	0.01 [-0.02:0.04]	0.463956
22:6, docosahexaenoic acid	326	-0.14 [-0.37:0.08]	0.216596	93	-0.01 [-0.15:0.13]	0.912683	419	-0.04 [-0.16:0.07]	0.457449	0	1175	-0.00 [-0.03:0.02]	0.824118
Estimated degree of unsaturation	326	0.02 [-0.20:0.24]	0.848258	93	-0.00 [-0.14:0.14]	0.98062	419	0.00 [-0.11:0.12]	0.93583	0	1175	0.01 [-0.02:0.04]	0.538349
Monounsaturated fatty acids; 16:1, 18:1	326	-0.15 [-0.38:0.08]	0.191385	93	0.01 [-0.13:0.14]	0.939684	419	-0.03 [-0.15:0.08]	0.550901	0	1175	-0.00 [-0.03:0.02]	0.749598
Omega-3 fatty acids	326	-0.09 [-0.32:0.13]	0.417746	93	0.00 [-0.13:0.14]	0.974562	419	-0.02 [-0.14:0.09]	0.699454	0	1175	0.00 [-0.03:0.03]	0.923891
Omega-6 fatty acids	326	-0.10 [-0.34:0.13]	0.378167	93	0.02 [-0.13:0.17]	0.799034	419	-0.02 [-0.14:0.11]	0.79401	0	1175	0.01 [-0.02:0.04]	0.440432
Polyunsaturated fatty acids	326	-0.10 [-0.33:0.13]	0.378628	93	0.02 [-0.12:0.16]	0.787471	419	-0.01 [-0.14:0.11]	0.811136	0	1175	0.01 [-0.02:0.04]	0.485999
Ratio of 18:2 linoleic acid to total fatty acids	326	0.05 [-0.17:0.27]	0.645421	93	-0.01 [-0.13:0.12]	0.926547	419	0.01 [-0.10:0.12]	0.879273	0	1175	0.01 [-0.02:0.04]	0.517935
Ratio of 22:6 docosahexaenoic acid to total fatty acids	326	-0.09 [-0.31:0.14]	0.458642	93	-0.03 [-0.18:0.12]	0.708417	419	-0.05 [-0.17:0.08]	0.467178	0	1175	-0.01 [-0.03:0.02]	0.654498
Ratio of monounsaturated fatty acids to total fatty acids	326	-0.15 [-0.38:0.08]	0.199758	93	-0.02 [-0.15:0.11]	0.780655	419	-0.05 [-0.17:0.06]	0.37654	0	1175	-0.02 [-0.04:0.01]	0.286477
Ratio of omega-3 fatty acids to total fatty acids	326	0.00 [-0.22:0.23]	0.974149	93	-0.02 [-0.17:0.13]	0.798098	419	-0.01 [-0.14:0.11]	0.844936	0	1175	-0.00 [-0.03:0.02]	0.912085
Ratio of omega-6 fatty acids to total fatty acids	326	0.07 [-0.16:0.29]	0.550949	93	-0.01 [-0.14:0.12]	0.900653	419	0.01 [-0.10:0.12]	0.850599	0	1175	0.01 [-0.02:0.04]	0.460458
Ratio of polyunsaturated fatty acids to total fatty acids	326	0.07 [-0.15:0.29]	0.544533	93	-0.01 [-0.14:0.12]	0.898835	419	0.01 [-0.10:0.12]	0.845939	0	1174	0.01 [-0.02:0.04]	0.382154
Ratio of saturated fatty acids to total fatty acids	326	0.04 [-0.17:0.25]	0.707313	93	0.02 [-0.12:0.16]	0.781362	419	0.03 [-0.09:0.14]	0.659045	0	1175	0.01 [-0.02:0.03]	0.59297
Saturated fatty acids	326	-0.10 [-0.32:0.13]	0.39175	93	0.03 [-0.11:0.16]	0.694527	419	-0.01 [-0.12:0.11]	0.914679	0	1175	0.01 [-0.02:0.03]	0.637063
Total fatty acids	326	-0.12 [-0.35:0.10]	0.290965	93	0.02 [-0.11:0.16]	0.75196	419	-0.02 [-0.13:0.10]	0.784236	0	1175	0.00 [-0.02:0.03]	0.771678
Apolipoprotein A-I	326	0.07 [-0.17:0.31]	0.543119	94	0.00 [-0.15:0.15]	0.978934	420	0.02 [-0.10:0.15]	0.731713	0	1185	0.02 [-0.01:0.05]	0.167003
Apolipoprotein B	326	-0.11 [-0.34:0.11]	0.326815	94	0.07 [-0.06:0.20]	0.311453	420	0.02 [-0.09:0.13]	0.694055	0	1185	0.00 [-0.03:0.03]	0.943615
Ratio of apolipoprotein B to apolipoprotein A-I	326	-0.15 [-0.37:0.08]	0.200786	94	0.06 [-0.07:0.19]	0.368779	420	0.01 [-0.10:0.12]	0.883837	0.59 [0.00:0.90]	1185	-0.01 [-0.04:0.02]	0.559254
Mean diameter for VLDL particles	326	-0.09 [-0.32:0.13]	0.420983	94	0.08 [-0.06:0.21]	0.2657	420	0.03 [-0.08:0.15]	0.580802	0	1185	-0.01 [-0.04:0.02]	0.432232
Mean diameter for LDL particles	325	0.08 [-0.14:0.30]	0.47702	93	-0.03 [-0.19:0.13]	0.712538	418	0.01 [-0.12:0.14]	0.908285	0	1184	0.02 [-0.01:0.05]	0.200731
Mean diameter for HDL particles	326	0.13 [-0.11:0.36]	0.287517	94	0.03 [-0.12:0.18]	0.669503	420	0.06 [-0.07:0.18]	0.352694	0	1185	0.02 [-0.01:0.05]	0.221298
Esterified cholesterol	326	-0.03 [-0.26:0.21]	0.833358	94	0.01 [-0.13:0.15]	0.877942	420	0.00 [-0.12:0.12]	0.980477	0	1180	0.01 [-0.02:0.04]	0.519519
Free cholesterol	326	-0.08 [-0.31:0.14]	0.469164	94	0.04 [-0.09:0.18]	0.556299	420	0.01 [-0.11:0.12]	0.890058	0	1180	0.00 [-0.03:0.03]	0.909209
Remnant cholesterol (non-HDL	326	-0.13 [-0.36:0.10]	0.269755	94	0.04 [-0.09:0.17]	0.52677	420	0.00 [-0.11:0.11]	0.996611	0	1185	0.00 [-0.02:0.03]	0.819128
Serum total cholesterol	326	-0.04 [-0.27:0.19]	0.72349	94	0.02 [-0.12:0.16]	0.775416	420	0.00 [-0.12:0.12]	0.949217	0	1185	0.01 [-0.02:0.03]	0.618091
Total cholesterol in HDL2	326	0.12 [-0.12:0.36]	0.338366	94	-0.04 [-0.18:0.10]	0.584853	420	0.00 [-0.12:0.12]	0.993593	0	1185	0.02 [-0.01:0.05]	0.247429
Total cholesterol in HDL3	326	0.02 [-0.21:0.24]	0.894094	92	0.04 [-0.11:0.18]	0.632778	418	0.03 [-0.09:0.15]	0.636041	0	1185	-0.03 [-0.06:0.00]	0.0788454
Total cholesterol in chylomicrons and extremely large VLDL	325	-0.04 [-0.27:0.19]	0.748821	93	0.02 [-0.11:0.16]	0.73249	418	0.01 [-0.11:0.13]	0.899008	0	1179	-0.00 [-0.03:0.03]	0.981614
Total cholesterol in very large VLDL	326	-0.10 [-0.32:0.13]	0.390651	93	0.03 [-0.11:0.16]	0.715909	419	-0.01 [-0.13:0.11]	0.888679	0	1179	-0.00 [-0.03:0.02]	0.779012
Total cholesterol in large VLDL	326	-0.10 [-0.32:0.12]	0.370143	93	0.02 [-0.11:0.16]	0.748487	419	-0.01 [-0.13:0.10]	0.844751	0	1182	-0.00 [-0.03:0.03]	0.887416
Total cholesterol in medium VLDL	326	-0.10 [-0.32:0.12]	0.375594	94	0.05 [-0.08:0.18]	0.488037	420	0.01 [-0.10:0.12]	0.878692	0	1185	-0.01 [-0.04:0.02]	0.540634
Total cholesterol in small VLDL	326	-0.12 [-0.35:0.10]	0.28636	94	0.02 [-0.11:0.15]	0.716806	420	-0.01 [-0.12:0.10]	0.826611	0	1185	-0.01 [-0.04:0.02]	0.579135
Total cholesterol in very small VLDL	326	-0.10 [-0.33:0.12]	0.374308	94	-0.02 [-0.15:0.11]	0.805811	420	-0.04 [-0.15:0.08]	0.512834	0	1185	0.00 [-0.02:0.03]	0.75453
Total cholesterol in VLDL	326	-0.16 [-0.38:0.06]	0.151351	94	0.04 [-0.09:0.17]	0.520447	420	-0.01 [-0.12:0.10]	0.858679	0.59 [0.00:0.90]	1185	-0.00 [-0.03:0.02]	0.806753
Total cholesterol in large LDL	326	-0.04 [-0.27:0.19]	0.71482	94	0.01 [-0.12:0.14]	0.890106	420	-0.00 [-0.12:0.11]	0.954176	0	1185	0.00 [-0.02:0.03]	0.904467
Total cholesterol in medium LDL	326	-0.05 [-0.28:0.18]	0.665472	94	0.01 [-0.11:0.14]	0.84727	420	-0.00 [-0.11:0.11]	0.965741	0	1185	-0.00 [-0.03:0.02]	0.815669
Total cholesterol in small LDL	326	-0.04 [-0.27:0.19]	0.727325	94	0.02 [-0.11:0.15]	0.758906	420	0.01 [-0.11:0.12]	0.921741	0	1185	-0.00 [-0.03:0.02]	0.833552
Total cholesterol in LDL	326	-0.09 [-0.32:0.14]	0.450182	93	0.03 [-0.11:0.17]	0.63686	419	0.00 [-0.12:0.12]	0.984455	0	1184	-0.00 [-0.03:0.02]	0.849406
Total cholesterol in IDL	326	-0.03 [-0.27:0.20]	0.778802	94	-0.00 [-0.13:0.13]	0.988093	420	-0.01 [-0.12:0.11]	0.879904	0	1185	0.01 [-0.02:0.03]	0.620385
Total cholesterol in very large HDL	326	0.05 [-0.18:0.28]	0.65011	94	0.03 [-0.11:0.18]	0.665091	420	0.04 [-0.08:0.16]	0.542691	0	1185	0.01 [-0.02:0.04]	0.562035
Total cholesterol in large HDL	326	0.14 [-0.09:0.38]	0.239701	94	-0.02 [-0.16:0.12]	0.76588	420	0.02 [-0.10:0.14]	0.738441	0	1185	0.01 [-0.02:0.05]	0.400367
Total cholesterol in medium HDL	326	0.12 [-0.13:0.36]	0.344401	94	-0.05 [-0.19:0.08]	0.434035	420	-0.01 [-0.13:0.10]	0.822112	0	1185	0.02 [-0.01:0.05]	0.163837
Total cholesterol in small HDL	326	-0.06 [-0.27:0.16]	0.592989	92	-0.02 [-0.16:0.12]	0.762605	418	-0.03 [-0.15:0.08]	0.587699	0	1182	-0.01 [-0.03:0.02]	0.645976
Total cholesterol in HDL	326	0.11 [-0.13:0.35]	0.3783	93	-0.03 [-0.17:0.11]	0.712209	419	0.01 [-0.11:0.13]	0.895267	0	1185	0.01 [-0.02:0.04]	0.420933
Free cholesterol in chylomicrons and extremely large VLDL	326	-0.12 [-0.35:0.11]	0.312983	93	0.04 [-0.10:0.17]	0.596258	419	-0.00 [-0.12:0.11]	0.948179	0	1180	0.01 [-0.02:0.04]	0.590646
Free cholesterol in very large VLDL	326	-0.10 [-0.32:0.13]	0.402037	93	0.04 [-0.10:0.17]	0.614049	419	-0.00 [-0.12:0.12]	0.996459	0	1180	0.00 [-0.03:0.03]	0.963751
Free cholesterol in large VLDL	326	-0.10 [-0.32:0.13]	0.41478	93	0.03 [-0.10:0.17]	0.621634	419	0.00 [-0.12:0.12]	0.994361	0	1182	-0.00 [-0.03:0.03]	0.965136
Free cholesterol in medium VLDL	326	-0.10 [-0.32:0.13]	0.393533	94	0.06 [-0.07:0.19]	0.377452	420	0.02 [-0.09:0.13]	0.730399	0	1185	-0.02 [-0.05:0.01]	0.271959
Free cholesterol in small VLDL	326	-0.13 [-0.36:0.10]	0.259789	94	0.03 [-0.10:0.16]	0.609654	420	-0.01 [-0.12:0.11]	0.908393	0	1185	-0.01 [-0.04:0.02]	0.375171
Free cholesterol in very small VLDL	326	-0.11 [-0.34:0.12]	0.355872	94	-0.02 [-0.15:0.11]	0.731527	420	-0.04 [-0.16:0.07]	0.449836	0	1185	-0.01 [-0.04:0.02]	0.548271
Free cholesterol in large LDL	326	-0.01 [-0.25:0.22]	0.916855	94	0.01 [-0.12:0.14]	0.903557	420	0.00 [-0.11:0.12]	0.955252	0	1185	0.00 [-0.02:0.03]	0.864269
Free cholesterol in medium LDL	326	-0.06 [-0.29:0.17]	0.624607	94	0.01 [-0.12:0.14]	0.88194	420	-0.01 [-0.12:0.11]	0.917374	0	1185	-0.00 [-0.03:0.02]	0.889894
Free cholesterol in small LDL	326	-0.05 [-0.28:0.18]	0.669524	94	0.01 [-0.12:0.14]	0.899133	420	-0.01 [-0.12:0.11]	0.923144	0	1185	-0.00 [-0.03:0.02]	0.724754
Free cholesterol in IDL	326	-0.01 [-0.25:0.22]	0.906958	94	-0.00 [-0.13:0.13]	0.985512	420	-0.00 [-0.12:0.11]	0.941495	0	1185	0.00 [-0.02:0.03]	0.764838
Free cholesterol in very large HDL	326	0.07 [-0.17:0.30]	0.581078					0.07 [-0.17:0.30]	0.580691
Free cholesterol in large HDL	326	0.14 [-0.10:0.37]	0.25171	94	-0.05 [-0.18:0.09]	0.513902	420	0.00 [-0.12:0.12]	0.995261	0	1185	0.01 [-0.02:0.05]	0.3614
Free cholesterol in medium HDL	326	0.12 [-0.12:0.36]	0.330239	94	-0.07 [-0.20:0.07]	0.340396	420	-0.02 [-0.14:0.10]	0.72356	0	1185	0.02 [-0.01:0.05]	0.186802
Free cholesterol in small HDL	326	0.01 [-0.22:0.23]	0.953545	92	-0.06 [-0.21:0.08]	0.389355	418	-0.04 [-0.16:0.08]	0.483233	0	1182	-0.00 [-0.03:0.03]	0.967945
Cholesterol esters in chylomicrons and extremely large VLDL	325	-0.01 [-0.24:0.21]	0.915461	93	0.01 [-0.13:0.15]	0.853149	418	0.01 [-0.11:0.12]	0.918172	0	1179	0.00 [-0.03:0.03]	0.909784
Cholesterol esters in very large VLDL	326	-0.10 [-0.32:0.12]	0.383212	93	0.02 [-0.12:0.15]	0.808731	419	-0.02 [-0.13:0.10]	0.79989	0	1179	-0.01 [-0.03:0.02]	0.716453
Cholesterol esters in large VLDL	326	-0.11 [-0.33:0.11]	0.337338	93	0.01 [-0.13:0.15]	0.902862	419	-0.02 [-0.14:0.09]	0.683751	0	1182	-0.00 [-0.03:0.03]	0.880181
Cholesterol esters in medium VLDL	326	-0.10 [-0.31:0.12]	0.392046	94	0.03 [-0.10:0.16]	0.623729	420	-0.00 [-0.11:0.11]	0.986799	0	1185	-0.00 [-0.03:0.02]	0.786646
Cholesterol esters in small VLDL	326	-0.10 [-0.32:0.12]	0.367111	94	0.01 [-0.12:0.14]	0.854153	420	-0.02 [-0.13:0.09]	0.766452	0	1185	-0.00 [-0.03:0.02]	0.767434
Cholesterol esters in very small VLDL	326	-0.09 [-0.32:0.13]	0.419581	94	-0.01 [-0.14:0.12]	0.886361	420	-0.03 [-0.14:0.08]	0.599896	0	1185	0.01 [-0.02:0.04]	0.473436
Cholesterol esters in large LDL	326	-0.05 [-0.28:0.18]	0.692326	94	0.01 [-0.11:0.14]	0.824688	420	0.00 [-0.11:0.11]	0.999294	0	1185	0.00 [-0.02:0.03]	0.857464
Cholesterol esters in medium LDL	326	-0.04 [-0.27:0.18]	0.714439	94	0.02 [-0.11:0.14]	0.798242	420	0.00 [-0.11:0.11]	0.964844	0	1185	-0.00 [-0.03:0.02]	0.843125
Cholesterol esters in small LDL	326	-0.03 [-0.26:0.19]	0.77307	94	0.03 [-0.10:0.15]	0.695404	420	0.01 [-0.10:0.12]	0.840174	0	1185	-0.00 [-0.03:0.02]	0.891845
Cholesterol esters in IDL	326	-0.04 [-0.27:0.20]	0.76369	94	0.00 [-0.13:0.14]	0.951726	420	-0.01 [-0.12:0.11]	0.924871	0	1185	0.01 [-0.02:0.04]	0.50585
Cholesterol esters in very large HDL	326	0.05 [-0.18:0.28]	0.651412	94	0.04 [-0.10:0.18]	0.557197	420	0.05 [-0.08:0.17]	0.459912	0	1185	0.01 [-0.02:0.04]	0.739019
Cholesterol esters in large HDL	326	0.14 [-0.09:0.38]	0.230364	94	-0.02 [-0.16:0.12]	0.784134	420	0.02 [-0.10:0.14]	0.716617	0	1185	0.01 [-0.02:0.04]	0.426959
Cholesterol esters in medium HDL	326	0.12 [-0.13:0.36]	0.348689	94	-0.05 [-0.19:0.08]	0.450074	420	-0.01 [-0.13:0.11]	0.837994	0	1185	0.02 [-0.01:0.05]	0.154255
Cholesterol esters in small HDL	326	-0.07 [-0.29:0.14]	0.498952	94	-0.05 [-0.19:0.08]	0.4327	420	-0.06 [-0.17:0.05]	0.304722	0	1185	-0.01 [-0.04:0.02]	0.431111
Concentration of chylomicrons and extremely large VLDL particles	326	-0.12 [-0.35:0.11]	0.309945	93	0.05 [-0.09:0.19]	0.511714	419	0.00 [-0.12:0.12]	0.97013	0	1180	0.01 [-0.02:0.04]	0.408858
Concentration of very large VLDL particles	326	-0.10 [-0.33:0.13]	0.379297	93	0.04 [-0.10:0.18]	0.565439	419	0.00 [-0.11:0.12]	0.965264	0	1180	0.00 [-0.03:0.03]	0.9505
Concentration of large VLDL particles	326	-0.10 [-0.33:0.12]	0.376322	93	0.04 [-0.10:0.17]	0.597876	419	-0.00 [-0.12:0.12]	0.998537	0	1181	0.00 [-0.03:0.03]	0.933892
Concentration of medium VLDL particles	326	-0.10 [-0.32:0.13]	0.386072	94	0.07 [-0.06:0.20]	0.274903	420	0.03 [-0.08:0.14]	0.604938	0	1185	-0.01 [-0.04:0.01]	0.318095
Concentration of small VLDL particles	326	-0.12 [-0.35:0.10]	0.286216	94	0.05 [-0.08:0.17]	0.494984	420	0.00 [-0.11:0.12]	0.947353	0	1185	-0.01 [-0.04:0.02]	0.399238
Concentration of very small VLDL particles	326	-0.12 [-0.35:0.11]	0.298625	94	0.02 [-0.11:0.15]	0.724163	420	-0.01 [-0.12:0.10]	0.843504	0	1185	0.00 [-0.03:0.03]	0.993757
Concentration of large LDL particles	326	-0.04 [-0.27:0.19]	0.736924	94	0.02 [-0.11:0.14]	0.816117	420	0.00 [-0.11:0.11]	0.966624	0	1185	0.00 [-0.02:0.03]	0.763877
Concentration of medium LDL particles	326	-0.06 [-0.28:0.17]	0.617777	94	0.02 [-0.11:0.15]	0.765365	420	0.00 [-0.11:0.11]	0.984334	0	1185	-0.00 [-0.03:0.03]	0.944116
Concentration of small LDL particles	326	-0.05 [-0.28:0.17]	0.637909	94	0.02 [-0.10:0.15]	0.732813	420	0.00 [-0.11:0.11]	0.943909	0	1185	-0.00 [-0.03:0.03]	0.940189
Concentration of IDL particles	326	-0.07 [-0.30:0.15]	0.52571	94	-0.00 [-0.13:0.13]	0.985524	420	-0.02 [-0.13:0.09]	0.743587	0	1185	0.00 [-0.02:0.03]	0.812083
Concentration of very large HDL particles	326	0.07 [-0.16:0.31]	0.533307	94	0.02 [-0.12:0.16]	0.802181	420	0.03 [-0.09:0.15]	0.591346	0	1185	0.01 [-0.02:0.05]	0.380714
Concentration of large HDL particles	326	0.16 [-0.08:0.40]	0.201926	94	-0.03 [-0.17:0.10]	0.62677	420	0.01 [-0.11:0.13]	0.841934	0	1185	0.01 [-0.02:0.05]	0.401597
Concentration of medium HDL particles	326	0.10 [-0.15:0.35]	0.431958	94	-0.07 [-0.20:0.06]	0.284409	420	-0.03 [-0.15:0.08]	0.563318	0	1185	0.02 [-0.01:0.05]	0.134836
Concentration of small HDL particles	326	-0.05 [-0.27:0.18]	0.695669	92	-0.05 [-0.19:0.09]	0.511306	418	-0.05 [-0.17:0.07]	0.443241	0	1182	0.00 [-0.02:0.03]	0.837264
Total lipids in chylomicrons and extremely large VLDL	326	-0.12 [-0.35:0.11]	0.31391	93	0.05 [-0.09:0.18]	0.519055	419	0.00 [-0.12:0.12]	0.976048	0	1181	0.01 [-0.02:0.04]	0.440867
Total lipids in very large VLDL	326	-0.10 [-0.33:0.13]	0.387109	93	0.04 [-0.10:0.18]	0.561851	419	0.00 [-0.11:0.12]	0.958179	0	1182	0.01 [-0.02:0.04]	0.653195
Total lipids in large VLDL	326	-0.10 [-0.32:0.13]	0.386012	93	0.04 [-0.10:0.19]	0.554139	419	0.00 [-0.12:0.12]	0.979972	0	1185	-0.00 [-0.03:0.03]	0.989573
Total lipids in medium VLDL	326	-0.10 [-0.33:0.12]	0.368045	94	0.07 [-0.06:0.20]	0.293197	420	0.03 [-0.09:0.14]	0.644732	0	1185	-0.01 [-0.04:0.01]	0.336235
Total lipids in small VLDL	326	-0.14 [-0.36:0.09]	0.238137	94	0.04 [-0.09:0.17]	0.518975	420	-0.00 [-0.11:0.11]	0.980272	0	1185	-0.01 [-0.04:0.02]	0.420318
Total lipids in very small VLDL	326	-0.13 [-0.36:0.10]	0.28244	94	0.01 [-0.12:0.14]	0.845955	420	-0.02 [-0.13:0.09]	0.719727	0	1185	-0.00 [-0.03:0.03]	0.983166
Total lipids in large LDL	326	-0.05 [-0.28:0.18]	0.65977	94	0.00 [-0.13:0.13]	0.991772	420	-0.01 [-0.13:0.10]	0.835765	0	1185	0.00 [-0.03:0.03]	0.953649
Total lipids in medium LDL	326	-0.07 [-0.30:0.15]	0.530819	94	0.01 [-0.12:0.14]	0.898912	420	-0.01 [-0.12:0.10]	0.843449	0	1185	-0.00 [-0.03:0.02]	0.770516
Total lipids in small LDL	326	-0.06 [-0.29:0.16]	0.589055	94	0.01 [-0.11:0.14]	0.839481	420	-0.01 [-0.12:0.11]	0.928769	0	1185	-0.00 [-0.03:0.02]	0.805922
Total lipids in IDL	326	-0.07 [-0.30:0.16]	0.558075	94	-0.00 [-0.13:0.12]	0.944231	420	-0.02 [-0.13:0.09]	0.72841	0	1185	0.00 [-0.02:0.03]	0.789271
Total lipids in very large HDL	326	0.06 [-0.17:0.29]	0.609728	94	0.02 [-0.12:0.17]	0.752227	420	0.03 [-0.09:0.16]	0.589914	0	1185	0.02 [-0.02:0.05]	0.320013
Total lipids in large HDL	326	0.15 [-0.09:0.39]	0.21505	94	-0.01 [-0.15:0.13]	0.893045	420	0.03 [-0.09:0.15]	0.614952	0	1185	0.01 [-0.02:0.05]	0.394726
Total lipids in medium HDL	326	0.10 [-0.15:0.35]	0.434502	92	-0.03 [-0.17:0.12]	0.736284	418	0.01 [-0.12:0.13]	0.91633	0	1183	0.03 [-0.00:0.05]	0.0636727
Total lipids in small HDL	326	-0.04 [-0.27:0.19]	0.723187	92	-0.05 [-0.19:0.10]	0.523004	418	-0.05 [-0.17:0.08]	0.464592	0	1182	0.00 [-0.02:0.03]	0.823161
Triglycerides in chylomicrons and extremely large VLDL	326	-0.12 [-0.35:0.11]	0.300242	93	0.05 [-0.09:0.19]	0.47129	419	0.01 [-0.11:0.12]	0.933298	0	1180	0.01 [-0.02:0.04]	0.4067
Triglycerides in very large VLDL	326	-0.10 [-0.33:0.13]	0.383818	93	0.04 [-0.09:0.18]	0.52814	419	0.01 [-0.11:0.12]	0.921783	0	1181	0.00 [-0.03:0.03]	0.864492
Triglycerides in large VLDL	326	-0.10 [-0.32:0.13]	0.397357	93	0.04 [-0.09:0.18]	0.521286	419	0.01 [-0.11:0.12]	0.908246	0	1184	0.00 [-0.03:0.03]	0.822942
Triglycerides in medium VLDL	326	-0.10 [-0.32:0.13]	0.40227	94	0.08 [-0.05:0.21]	0.208307	420	0.04 [-0.07:0.15]	0.497862	0	1185	-0.02 [-0.05:0.01]	0.204362
Triglycerides in small VLDL	326	-0.12 [-0.34:0.11]	0.31732	94	0.06 [-0.07:0.18]	0.394566	420	0.01 [-0.10:0.13]	0.803233	0	1185	-0.02 [-0.05:0.01]	0.248735
Triglycerides in very small VLDL	326	-0.13 [-0.37:0.10]	0.26135	94	0.05 [-0.08:0.17]	0.488964	420	0.00 [-0.11:0.12]	0.944497	0	1185	-0.01 [-0.04:0.02]	0.437277
Triglycerides in VLDL	326	-0.13 [-0.35:0.09]	0.252265	94	0.07 [-0.06:0.20]	0.273628	420	0.02 [-0.09:0.13]	0.715325	0.58 [0.00:0.90]	1185	-0.02 [-0.05:0.01]	0.280154
Triglycerides in large LDL	326	-0.10 [-0.32:0.13]	0.402998	94	-0.01 [-0.15:0.12]	0.865591	420	-0.03 [-0.15:0.08]	0.568063	0	1185	-0.01 [-0.04:0.02]	0.532107
Triglycerides in medium LDL	326	-0.13 [-0.35:0.09]	0.252506	94	-0.01 [-0.14:0.13]	0.923593	420	-0.04 [-0.15:0.08]	0.504503	0	1185	-0.01 [-0.04:0.02]	0.366868
Triglycerides in small LDL	326	-0.13 [-0.36:0.09]	0.251591	94	0.01 [-0.11:0.14]	0.825575	420	-0.02 [-0.13:0.09]	0.71417	0	1185	-0.01 [-0.04:0.02]	0.399023
Triglycerides in LDL	326	-0.11 [-0.33:0.11]	0.331735	94	-0.00 [-0.13:0.13]	0.995929	420	-0.03 [-0.14:0.08]	0.615195	0	1185	-0.01 [-0.04:0.02]	0.467971
Triglycerides in IDL	326	-0.12 [-0.36:0.11]	0.305078	94	-0.00 [-0.13:0.13]	0.982047	420	-0.03 [-0.14:0.08]	0.60263	0	1185	-0.02 [-0.04:0.01]	0.284842
Triglycerides in very large HDL	326	0.03 [-0.20:0.26]	0.803424	93	0.01 [-0.13:0.16]	0.868391	419	0.02 [-0.10:0.14]	0.784807	0	1183	0.00 [-0.02:0.03]	0.893462
Triglycerides in large HDL	326	0.10 [-0.15:0.35]	0.424351	94	-0.02 [-0.18:0.13]	0.759513	420	0.01 [-0.12:0.14]	0.878282	0	1185	0.00 [-0.03:0.03]	0.806273
Triglycerides in medium HDL	326	-0.08 [-0.30:0.14]	0.475811	94	-0.08 [-0.21:0.05]	0.236434	420	-0.08 [-0.19:0.03]	0.16475	0	1185	0.01 [-0.02:0.04]	0.499247
Triglycerides in small HDL	326	-0.13 [-0.35:0.08]	0.2284	94	-0.05 [-0.18:0.08]	0.434624	420	-0.07 [-0.19:0.04]	0.195216	0	1185	-0.01 [-0.04:0.02]	0.393455
Triglycerides in HDL	326	-0.09 [-0.32:0.14]	0.464458	94	-0.02 [-0.16:0.11]	0.730377	420	-0.04 [-0.16:0.08]	0.502859	0	1185	0.00 [-0.02:0.03]	0.77023
Phospholipids in chylomicrons and extremely large VLDL	326	-0.12 [-0.35:0.12]	0.327382	93	0.04 [-0.09:0.18]	0.532636	419	0.00 [-0.12:0.12]	0.973856	0	1180	0.01 [-0.02:0.04]	0.411046
Phospholipids in very large VLDL	326	-0.10 [-0.33:0.13]	0.390715	93	0.04 [-0.10:0.18]	0.568265	419	0.00 [-0.12:0.12]	0.963475	0	1180	0.00 [-0.03:0.03]	0.87316
Phospholipids in large VLDL	326	-0.10 [-0.33:0.12]	0.366559	93	0.04 [-0.10:0.17]	0.591692	419	-0.00 [-0.12:0.12]	0.995725	0	1182	-0.00 [-0.03:0.03]	0.936501
Phospholipids in medium VLDL	326	-0.10 [-0.33:0.12]	0.361231	94	0.06 [-0.07:0.19]	0.333368	420	0.02 [-0.09:0.13]	0.701901	0	1185	-0.01 [-0.04:0.02]	0.379105
Phospholipids in small VLDL	326	-0.14 [-0.36:0.08]	0.222642	94	0.03 [-0.10:0.16]	0.624148	420	-0.01 [-0.12:0.10]	0.856677	0	1185	-0.01 [-0.04:0.02]	0.526151
Phospholipids in very small VLDL	326	-0.10 [-0.33:0.13]	0.389469	94	0.01 [-0.12:0.14]	0.896428	420	-0.02 [-0.13:0.10]	0.757946	0	1185	0.00 [-0.02:0.03]	0.840666
Phospholipids in large LDL	326	-0.03 [-0.27:0.20]	0.79764	94	0.00 [-0.13:0.13]	0.965019	420	-0.00 [-0.12:0.11]	0.932069	0	1185	0.01 [-0.02:0.03]	0.655654
Phospholipids in medium LDL	326	-0.08 [-0.31:0.15]	0.485938	94	0.02 [-0.11:0.15]	0.796373	420	-0.01 [-0.12:0.11]	0.910064	0	1185	0.00 [-0.02:0.03]	0.879028
Phospholipids in small LDL	326	-0.07 [-0.30:0.16]	0.560026	94	0.00 [-0.13:0.13]	0.974913	420	-0.02 [-0.13:0.10]	0.794395	0	1185	0.00 [-0.02:0.03]	0.826523
Phospholipids in IDL	326	-0.03 [-0.26:0.20]	0.792095	94	-0.01 [-0.14:0.13]	0.93407	420	-0.01 [-0.13:0.10]	0.840242	0	1185	0.00 [-0.02:0.03]	0.730282
Phospholipids in very large HDL	326	0.08 [-0.16:0.31]	0.535248	94	0.00 [-0.14:0.15]	0.958828	420	0.02 [-0.10:0.14]	0.715651	0	1185	0.02 [-0.01:0.05]	0.218431
Phospholipids in large HDL	326	0.16 [-0.08:0.40]	0.201877	94	-0.02 [-0.15:0.12]	0.80029	420	0.02 [-0.09:0.14]	0.683643	0	1185	0.01 [-0.02:0.05]	0.361799
Phospholipids in medium HDL	326	0.09 [-0.16:0.34]	0.473569	94	-0.07 [-0.20:0.06]	0.286294	420	-0.04 [-0.15:0.08]	0.540355	0	1185	0.02 [-0.01:0.05]	0.191716
Phospholipids in small HDL	326	0.00 [-0.23:0.23]	0.993715	92	-0.05 [-0.20:0.09]	0.474348	418	-0.04 [-0.16:0.09]	0.546422	0	1182	0.01 [-0.01:0.04]	0.365544
Total cholesterol to total lipids ratio in chylomicrons and extremely large VLDL	251	0.07 [-0.19:0.34]	0.593574	91	-0.07 [-0.20:0.07]	0.317498	342	-0.04 [-0.16:0.08]	0.512773	0	1142	-0.02 [-0.05:0.01]	0.114753
Total cholesterol to total lipids ratio in very large VLDL	246	0.02 [-0.23:0.27]	0.881584	91	-0.08 [-0.22:0.07]	0.298062	337	-0.05 [-0.18:0.07]	0.398889	0	1108	-0.00 [-0.03:0.03]	0.969639
Total cholesterol to total lipids ratio in large VLDL	290	-0.02 [-0.29:0.24]	0.87817	92	-0.14 [-0.28:0.00]	0.0554873	382	-0.11 [-0.24:0.01]	0.0736805	0	1166	0.00 [-0.02:0.03]	0.765849
Total cholesterol to total lipids ratio in medium VLDL	324	-0.09 [-0.31:0.14]	0.441543	94	-0.13 [-0.26:0.01]	0.071057	418	-0.12 [-0.23:-0.00]	0.0496068	0	1185	0.03 [-0.00:0.06]	0.092757
Total cholesterol to total lipids ratio in small VLDL	325	-0.04 [-0.27:0.18]	0.694463	94	-0.06 [-0.19:0.07]	0.363467	419	-0.06 [-0.17:0.06]	0.323718	0	1185	0.01 [-0.02:0.04]	0.366428
Total cholesterol to total lipids ratio in very small VLDL	325	0.03 [-0.18:0.24]	0.768917	93	-0.03 [-0.16:0.10]	0.696551	418	-0.01 [-0.12:0.10]	0.857873	0	1182	0.01 [-0.02:0.04]	0.491657
Total cholesterol to total lipids ratio in large LDL	326	-0.07 [-0.30:0.15]	0.523452	93	0.03 [-0.10:0.17]	0.616393	419	0.01 [-0.11:0.12]	0.918906	0	1180	-0.00 [-0.03:0.02]	0.853608
Total cholesterol to total lipids ratio in medium LDL	323	-0.05 [-0.27:0.17]	0.668201	93	-0.01 [-0.15:0.12]	0.846624	416	-0.02 [-0.14:0.09]	0.695095	0	1179	-0.02 [-0.04:0.01]	0.244485
Total cholesterol to total lipids ratio in small LDL	322	-0.07 [-0.30:0.17]	0.571234	93	-0.01 [-0.14:0.12]	0.909318	415	-0.02 [-0.14:0.09]	0.709191	0	1177	-0.02 [-0.04:0.01]	0.264964
Total cholesterol to total lipids ratio in IDL	325	-0.03 [-0.26:0.21]	0.823178	93	0.00 [-0.13:0.14]	0.948749	418	-0.00 [-0.12:0.11]	0.95537	0	1181	0.02 [-0.01:0.05]	0.180245
Total cholesterol to total lipids ratio in very large HDL	285	-0.11 [-0.36:0.14]	0.376857	93	-0.04 [-0.20:0.11]	0.585819	378	-0.06 [-0.19:0.07]	0.352009	0	1177	-0.04 [-0.07:-0.01]	0.011493
Total cholesterol to total lipids ratio in large HDL	321	0.08 [-0.13:0.29]	0.458884	83	0.05 [-0.14:0.23]	0.635209	404	0.06 [-0.08:0.20]	0.395036	0	1125	0.02 [-0.01:0.05]	0.282703
Total cholesterol to total lipids ratio in medium HDL	326	0.14 [-0.09:0.36]	0.239577	92	0.07 [-0.07:0.21]	0.350467	418	0.09 [-0.03:0.21]	0.154901	0	1183	0.01 [-0.02:0.04]	0.457566
Total cholesterol to total lipids ratio in small HDL	326	-0.05 [-0.27:0.17]	0.660982	92	0.00 [-0.13:0.14]	0.959929	418	-0.01 [-0.12:0.10]	0.857279	0	1178	-0.01 [-0.04:0.01]	0.296326
Free cholesterol to total lipids ratio in chylomicrons and extremely large VLDL	251	-0.19 [-0.46:0.08]	0.179373	91	-0.10 [-0.25:0.05]	0.178855	342	-0.12 [-0.25:0.01]	0.0667306	0	1143	-0.01 [-0.04:0.01]	0.325862
Free cholesterol to total lipids ratio in very large VLDL	248	0.08 [-0.17:0.32]	0.535482	91	-0.09 [-0.23:0.05]	0.197054	339	-0.05 [-0.17:0.07]	0.409241	0	1107	0.02 [-0.01:0.05]	0.278734
Free cholesterol to total lipids ratio in large VLDL	291	-0.01 [-0.29:0.27]	0.927172	91	-0.05 [-0.24:0.14]	0.596886	382	-0.04 [-0.20:0.12]	0.623131	0	1160	-0.01 [-0.04:0.02]	0.467726
Free cholesterol to total lipids ratio in medium VLDL	323	-0.05 [-0.26:0.16]	0.637112	94	-0.07 [-0.21:0.07]	0.322967	417	-0.06 [-0.18:0.05]	0.275145	0	1183	-0.02 [-0.05:0.01]	0.145887
Free cholesterol to total lipids ratio in small VLDL	325	-0.04 [-0.25:0.17]	0.706951	94	-0.09 [-0.24:0.05]	0.194226	419	-0.08 [-0.19:0.04]	0.196067	0	1184	-0.00 [-0.03:0.02]	0.799062
Free cholesterol to total lipids ratio in very small VLDL	326	0.03 [-0.19:0.24]	0.795831	93	-0.10 [-0.25:0.04]	0.15173	419	-0.06 [-0.18:0.05]	0.28767	0	1181	-0.04 [-0.07:-0.01]	0.00676281
Free cholesterol to total lipids ratio in large LDL	326	0.15 [-0.08:0.39]	0.194014	93	-0.02 [-0.16:0.12]	0.735508	419	0.02 [-0.10:0.14]	0.701892	0	1179	0.00 [-0.03:0.03]	0.793928
Free cholesterol to total lipids ratio in medium LDL	323	0.11 [-0.11:0.34]	0.327512	93	-0.02 [-0.15:0.12]	0.780008	416	0.02 [-0.10:0.13]	0.793091	0	1182	0.01 [-0.02:0.03]	0.636623
Free cholesterol to total lipids ratio in small LDL	322	0.10 [-0.13:0.33]	0.382169	93	-0.04 [-0.18:0.10]	0.554198	415	-0.00 [-0.12:0.12]	0.961853	0	1182	-0.00 [-0.03:0.03]	0.953091
Free cholesterol to total lipids ratio in IDL	325	0.05 [-0.18:0.27]	0.681933	93	-0.03 [-0.18:0.12]	0.724572	418	-0.00 [-0.13:0.12]	0.948298	0	1176	-0.01 [-0.04:0.02]	0.508626
Free cholesterol to total lipids ratio in very large HDL	284	-0.14 [-0.35:0.06]	0.177835	93	-0.11 [-0.26:0.05]	0.176716	377	-0.12 [-0.24:0.00]	0.0576394	0	1176	0.03 [0.00:0.06]	0.0330967
Free cholesterol to total lipids ratio in large HDL	321	0.10 [-0.11:0.30]	0.361212	83	0.03 [-0.18:0.24]	0.804271	404	0.06 [-0.09:0.21]	0.408627	0	1125	0.02 [-0.01:0.05]	0.189679
Free cholesterol to total lipids ratio in medium HDL	326	0.15 [-0.09:0.40]	0.227756	92	0.04 [-0.11:0.19]	0.622803	418	0.07 [-0.06:0.20]	0.292622	0	1177	0.01 [-0.02:0.04]	0.346218
Free cholesterol to total lipids ratio in small HDL	326	0.10 [-0.13:0.33]	0.40165	92	-0.04 [-0.17:0.10]	0.597908	418	-0.00 [-0.12:0.11]	0.965692	0	1182	-0.01 [-0.03:0.02]	0.701693
Cholesterol esters to total lipids ratio in chylomicrons and extremely large VLDL	252	0.08 [-0.17:0.33]	0.525767	89	-0.06 [-0.21:0.09]	0.442835	341	-0.02 [-0.15:0.11]	0.748666	0	1140	-0.02 [-0.05:0.01]	0.170179
Cholesterol esters to total lipids ratio in very large VLDL	246	-0.02 [-0.28:0.25]	0.906749	89	0.05 [-0.10:0.20]	0.51852	335	0.03 [-0.10:0.16]	0.612111	0	1102	-0.02 [-0.05:0.01]	0.115269
Cholesterol esters to total lipids ratio in large VLDL	289	-0.07 [-0.32:0.18]	0.602129	92	-0.13 [-0.28:0.01]	0.0822143	381	-0.11 [-0.24:0.01]	0.0746272	0	1167	0.00 [-0.02:0.03]	0.721749
Cholesterol esters to total lipids ratio in medium VLDL	322	-0.05 [-0.27:0.18]	0.683965	94	-0.11 [-0.25:0.02]	0.113667	416	-0.09 [-0.21:0.02]	0.114018	0	1185	0.03 [-0.00:0.06]	0.0725793
Cholesterol esters to total lipids ratio in small VLDL	325	-0.04 [-0.26:0.19]	0.743469	94	-0.06 [-0.19:0.08]	0.399171	419	-0.05 [-0.17:0.06]	0.370144	0	1184	0.01 [-0.02:0.04]	0.603174
Cholesterol esters to total lipids ratio in very small VLDL	325	0.03 [-0.17:0.24]	0.749866	93	-0.01 [-0.15:0.13]	0.869552	418	0.00 [-0.11:0.12]	0.967741	0	1182	0.02 [-0.01:0.05]	0.169487
Cholesterol esters to total lipids ratio in large LDL	326	-0.10 [-0.32:0.11]	0.352491	93	0.04 [-0.08:0.17]	0.500499	419	0.01 [-0.10:0.12]	0.915487	0	1182	0.00 [-0.02:0.03]	0.743592
Cholesterol esters to total lipids ratio in medium LDL	320	-0.04 [-0.26:0.17]	0.702004	93	-0.01 [-0.16:0.13]	0.837174	413	-0.02 [-0.14:0.10]	0.702488	0	1180	-0.01 [-0.04:0.02]	0.481792
Cholesterol esters to total lipids ratio in small LDL	321	-0.07 [-0.29:0.15]	0.513592	92	0.04 [-0.11:0.19]	0.627078	413	0.00 [-0.12:0.13]	0.975614	0	1178	-0.01 [-0.04:0.01]	0.354045
Cholesterol esters to total lipids ratio in IDL	326	-0.04 [-0.26:0.18]	0.727118	93	0.02 [-0.13:0.16]	0.814795	419	0.00 [-0.12:0.12]	0.993369	0	1181	0.03 [0.00:0.05]	0.0493644
Cholesterol esters to total lipids ratio in very large HDL	285	-0.07 [-0.32:0.18]	0.597023	93	-0.02 [-0.17:0.13]	0.810481	378	-0.03 [-0.16:0.10]	0.631317	0	1178	-0.05 [-0.07:-0.02]	0.00213791
Cholesterol esters to total lipids ratio in large HDL	321	0.06 [-0.15:0.27]	0.55014	83	0.06 [-0.12:0.23]	0.531718	404	0.06 [-0.07:0.19]	0.386689	0	1124	0.01 [-0.02:0.04]	0.458283
Cholesterol esters to total lipids ratio in medium HDL	326	0.12 [-0.11:0.34]	0.308718	92	0.07 [-0.07:0.21]	0.358149	418	0.08 [-0.04:0.20]	0.184971	0	1183	0.01 [-0.02:0.04]	0.424574
Cholesterol esters to total lipids ratio in small HDL	326	-0.07 [-0.29:0.16]	0.556207	92	0.00 [-0.13:0.13]	0.990281	418	-0.02 [-0.13:0.10]	0.771844	0	1178	-0.01 [-0.04:0.01]	0.372997
Triglycerides to total lipids ratio in chylomicrons and extremely large VLDL	252	-0.01 [-0.27:0.26]	0.949074	91	0.13 [-0.02:0.28]	0.0953985	343	0.10 [-0.04:0.23]	0.152739	0	1145	0.02 [-0.00:0.05]	0.0869579
Triglycerides to total lipids ratio in very large VLDL	247	-0.03 [-0.28:0.22]	0.832048	91	0.10 [-0.04:0.24]	0.157827	338	0.07 [-0.05:0.19]	0.254573	0	1102	-0.01 [-0.04:0.02]	0.424514
Triglycerides to total lipids ratio in large VLDL	290	0.07 [-0.19:0.32]	0.598095	91	0.15 [0.01:0.29]	0.0407136	381	0.13 [0.01:0.25]	0.0379683	0	1167	-0.02 [-0.04:0.01]	0.288579
Triglycerides to total lipids ratio in medium VLDL	324	0.04 [-0.19:0.27]	0.725275	94	0.14 [0.00:0.27]	0.0499576	418	0.11 [-0.00:0.23]	0.0587937	0	1184	-0.03 [-0.06:-0.00]	0.0483242
Triglycerides to total lipids ratio in small VLDL	325	0.03 [-0.19:0.25]	0.808684	94	0.08 [-0.05:0.20]	0.254896	419	0.06 [-0.05:0.17]	0.265729	0	1185	-0.02 [-0.05:0.01]	0.114062
Triglycerides to total lipids ratio in very small VLDL	326	-0.02 [-0.24:0.21]	0.876487	94	0.04 [-0.09:0.17]	0.579513	420	0.02 [-0.09:0.14]	0.68711	0	1184	-0.02 [-0.05:0.01]	0.171468
Triglycerides to total lipids ratio in large LDL	326	-0.02 [-0.26:0.22]	0.851459	93	-0.04 [-0.18:0.09]	0.516621	419	-0.04 [-0.16:0.08]	0.509321	0	1183	-0.01 [-0.04:0.02]	0.440142
Triglycerides to total lipids ratio in medium LDL	323	-0.05 [-0.29:0.20]	0.718073	93	-0.04 [-0.18:0.09]	0.548143	416	-0.04 [-0.16:0.08]	0.482446	0	1182	-0.01 [-0.04:0.02]	0.495632
Triglycerides to total lipids ratio in small LDL	322	-0.08 [-0.33:0.17]	0.542621	93	-0.01 [-0.14:0.12]	0.854418	415	-0.03 [-0.14:0.09]	0.653174	0	1182	-0.01 [-0.04:0.02]	0.398618
Triglycerides to total lipids ratio in IDL	326	-0.05 [-0.29:0.19]	0.659033	93	-0.02 [-0.15:0.11]	0.738083	419	-0.03 [-0.15:0.09]	0.61236	0	1182	-0.02 [-0.05:0.01]	0.131578
Triglycerides to total lipids ratio in very large HDL	285	-0.02 [-0.26:0.22]	0.887739	93	-0.01 [-0.17:0.14]	0.874988	378	-0.01 [-0.14:0.12]	0.834299	0	1179	-0.01 [-0.04:0.02]	0.400412
Triglycerides to total lipids ratio in large HDL	321	-0.02 [-0.24:0.21]	0.875282	83	-0.06 [-0.22:0.10]	0.479922	404	-0.04 [-0.17:0.08]	0.502579	0	1126	-0.01 [-0.04:0.01]	0.372535
Triglycerides to total lipids ratio in medium HDL	325	-0.13 [-0.35:0.09]	0.238544	92	-0.06 [-0.20:0.09]	0.445552	417	-0.08 [-0.20:0.04]	0.198615	0	1182	-0.00 [-0.03:0.03]	0.934135
Triglycerides to total lipids ratio in small HDL	326	-0.12 [-0.35:0.11]	0.303582	92	-0.01 [-0.15:0.12]	0.837186	418	-0.04 [-0.16:0.08]	0.480033	0	1182	-0.01 [-0.04:0.02]	0.625463
Phospholipids to total lipids ratio in chylomicrons and extremely large VLDL	250	-0.13 [-0.37:0.10]	0.26566	91	-0.08 [-0.22:0.06]	0.273222	341	-0.09 [-0.22:0.03]	0.12839	0	1144	0.01 [-0.02:0.03]	0.706456
Phospholipids to total lipids ratio in very large VLDL	247	0.14 [-0.16:0.43]	0.373866	91	-0.09 [-0.23:0.04]	0.180662	338	-0.05 [-0.18:0.07]	0.385265	0	1106	0.03 [-0.00:0.05]	0.0727053
Phospholipids to total lipids ratio in large VLDL	289	-0.08 [-0.33:0.16]	0.500856	92	-0.08 [-0.22:0.05]	0.227155	381	-0.08 [-0.20:0.03]	0.164328	0	1165	0.02 [-0.01:0.05]	0.114677
Phospholipids to total lipids ratio in medium VLDL	323	0.01 [-0.20:0.21]	0.955255	94	-0.12 [-0.25:0.01]	0.0641331	417	-0.09 [-0.19:0.02]	0.121275	0	1184	0.02 [-0.01:0.05]	0.118293
Phospholipids to total lipids ratio in small VLDL	325	0.04 [-0.18:0.26]	0.715621	94	-0.09 [-0.22:0.04]	0.164671	419	-0.06 [-0.17:0.05]	0.311438	0	1185	0.02 [-0.01:0.05]	0.132152
Phospholipids to total lipids ratio in very small VLDL	326	0.05 [-0.17:0.28]	0.637099	94	-0.03 [-0.16:0.10]	0.652307	420	-0.01 [-0.12:0.10]	0.876775	0	1182	0.00 [-0.02:0.03]	0.762349
Phospholipids to total lipids ratio in large LDL	326	0.12 [-0.10:0.34]	0.296795	93	-0.03 [-0.16:0.10]	0.645611	419	0.01 [-0.11:0.12]	0.901749	0	1182	0.02 [-0.01:0.05]	0.151559
Phospholipids to total lipids ratio in medium LDL	323	0.07 [-0.15:0.29]	0.551561	93	0.01 [-0.12:0.15]	0.871198	416	0.03 [-0.09:0.14]	0.651652	0	1181	0.02 [-0.01:0.04]	0.22221
Phospholipids to total lipids ratio in small LDL	322	0.09 [-0.14:0.31]	0.438941	93	-0.03 [-0.17:0.11]	0.671489	415	0.00 [-0.12:0.12]	0.960435	0	1182	0.02 [-0.01:0.04]	0.261984
Phospholipids to total lipids ratio in IDL	326	0.16 [-0.07:0.38]	0.171372	93	-0.05 [-0.20:0.10]	0.496605	419	0.01 [-0.11:0.13]	0.857876	0.57 [0.00:0.90]	1178	0.00 [-0.03:0.03]	0.923111
Phospholipids to total lipids ratio in very large HDL	285	0.14 [-0.10:0.39]	0.256372	93	0.07 [-0.08:0.21]	0.364095	378	0.09 [-0.04:0.21]	0.171675	0	1174	0.04 [0.01:0.07]	0.00367776
Phospholipids to total lipids ratio in large HDL	321	-0.07 [-0.29:0.15]	0.518365	83	-0.02 [-0.20:0.15]	0.792774	404	-0.04 [-0.18:0.09]	0.544328	0	1126	-0.01 [-0.04:0.02]	0.60048
Phospholipids to total lipids ratio in medium HDL	326	-0.10 [-0.33:0.14]	0.41758	92	-0.04 [-0.18:0.10]	0.608077	418	-0.05 [-0.17:0.07]	0.389363	0	1182	-0.03 [-0.05:0.00]	0.0675468
Phospholipids to total lipids ratio in small HDL	326	0.08 [-0.14:0.30]	0.479876	92	-0.01 [-0.15:0.13]	0.854584	418	0.01 [-0.10:0.13]	0.827207	0	1182	0.02 [-0.01:0.05]	0.158046

## Sheet: S5 Microvascular damage
	eGFR			microalbuminuria			diabetic nephropathy			retinopathy
Trait	n	beta [95%CI]	p	n	beta [95%CI]	p	n	OR [95%CI]	p	n	OR [95%CI]	p
Alanine	655	7.14 [5.11:9.17]	1.2254e-11	457	-0.10 [-0.36:0.16]	0.445208	654	0.66 [0.55:0.79]	7.76756e-06	643	0.83 [0.68:1.00]	0.050712
Glutamine	125	-7.87 [-12.31:-3.43]	0.000715427	52	0.24 [-0.52:1.00]	0.535514	125	1.31 [0.79:2.19]	0.296959	121	1.23 [0.81:1.88]	0.323594
Glycine	649	-12.25 [-14.10:-10.41]	1.41408e-34	456	0.64 [0.36:0.92]	8.45423e-06	648	2.55 [2.05:3.17]	2.31371e-17	637	1.76 [1.44:2.16]	4.26526e-08
Histidine	653	1.24 [-0.82:3.30]	0.237074	457	0.03 [-0.24:0.29]	0.840992	652	1.01 [0.85:1.19]	0.951811	641	0.95 [0.79:1.15]	0.617761
Isoleucine	655	2.20 [0.13:4.27]	0.0372672	457	0.03 [-0.22:0.28]	0.812187	654	0.92 [0.78:1.09]	0.352021	643	0.83 [0.69:1.00]	0.0530582
Leucine	655	5.37 [3.34:7.41]	3.04143e-07	457	-0.02 [-0.28:0.25]	0.908393	654	0.80 [0.67:0.95]	0.00973141	643	0.76 [0.63:0.91]	0.00350167
Phenylalanine	646	-11.70 [-13.54:-9.86]	4.38588e-32	457	0.44 [0.18:0.71]	0.00128974	645	2.36 [1.91:2.90]	1.02798e-15	634	1.32 [1.08:1.60]	0.00533775
Tyrosine	654	5.72 [3.70:7.75]	4.42093e-08	457	-0.37 [-0.62:-0.11]	0.00522252	653	0.70 [0.59:0.83]	6.6298e-05	642	0.71 [0.58:0.86]	0.000468599
Valine	655	8.79 [6.83:10.75]	1.22633e-17	457	-0.15 [-0.44:0.14]	0.304725	654	0.63 [0.52:0.76]	8.7413e-07	643	0.74 [0.62:0.89]	0.00156866
Citrate	655	-4.97 [-7.01:-2.93]	2.16277e-06	457	-0.12 [-0.37:0.14]	0.363016	654	1.21 [1.02:1.43]	0.031495	643	1.14 [0.95:1.38]	0.158526
Glucose	654	5.16 [3.15:7.17]	6.35626e-07	457	-0.00 [-0.26:0.26]	0.994062	653	0.73 [0.61:0.87]	0.000347987	642	0.92 [0.76:1.11]	0.373192
Glycerol	301	-11.03 [-13.96:-8.10]	1.73144e-12	205	0.00 [-0.43:0.43]	0.997736	300	2.12 [1.56:2.88]	1.46889e-06	296	1.32 [0.99:1.77]	0.061319
Lactate	655	-0.30 [-2.37:1.77]	0.777286	457	-0.23 [-0.51:0.04]	0.0935552	654	0.90 [0.76:1.06]	0.216875	643	1.04 [0.86:1.25]	0.710909
Pyruvate	650	4.82 [2.76:6.88]	5.45947e-06	453	-0.35 [-0.60:-0.09]	0.00847011	649	0.69 [0.58:0.83]	5.57609e-05	638	0.84 [0.70:1.02]	0.0732645
3-hydroxybutyrate	647	-0.45 [-2.54:1.64]	0.674211	449	0.31 [0.07:0.56]	0.0133263	646	1.06 [0.89:1.25]	0.52235	635	1.02 [0.85:1.24]	0.797004
Acetate	653	0.71 [-1.38:2.79]	0.507196	455	-0.15 [-0.38:0.07]	0.184443	652	0.85 [0.71:1.00]	0.051938	641	1.01 [0.83:1.23]	0.908181
Acetoacetate	654	1.48 [-0.59:3.54]	0.160803	457	-0.05 [-0.31:0.20]	0.688748	653	0.86 [0.73:1.02]	0.0795836	642	0.84 [0.70:1.01]	0.0674254
Albumin, signal area (log)	655	6.57 [4.55:8.58]	3.27449e-10	457	-0.67 [-0.95:-0.40]	2.54369e-06	654	0.68 [0.56:0.82]	4.99814e-05	643	0.69 [0.57:0.84]	0.000135243
Glycoprotein acetyls	655	-3.63 [-5.72:-1.53]	0.000735759	457	0.15 [-0.10:0.41]	0.243258	654	1.35 [1.13:1.61]	0.00113034	643	0.88 [0.73:1.07]	0.210271
Phosphatidylcholine and other cholines	651	2.32 [0.20:4.44]	0.0325169	457	-0.21 [-0.47:0.04]	0.0997301	650	0.88 [0.74:1.04]	0.133424	639	0.96 [0.79:1.17]	0.694605
Ratio of triglycerides to phosphoglycerides	651	-2.70 [-4.75:-0.64]	0.0102389	457	0.33 [0.08:0.57]	0.0102045	650	1.33 [1.12:1.58]	0.00117309	639	0.95 [0.79:1.14]	0.581945
Serum total triglycerides	655	-1.10 [-3.18:0.98]	0.299946	457	0.25 [0.01:0.50]	0.0457048	654	1.15 [0.97:1.35]	0.110188	643	0.99 [0.82:1.19]	0.908786
Sphingomyelins	651	2.61 [0.55:4.68]	0.0133852	457	-0.18 [-0.44:0.08]	0.180203	650	0.83 [0.70:0.99]	0.03785	639	1.00 [0.83:1.22]	0.976792
Total cholines	651	1.51 [-0.61:3.62]	0.1628	457	-0.18 [-0.43:0.07]	0.167186	650	0.92 [0.77:1.09]	0.315815	639	1.01 [0.83:1.23]	0.907259
Total phosphoglycerides	651	2.49 [0.37:4.61]	0.0216937	457	-0.20 [-0.45:0.06]	0.12997	650	0.87 [0.73:1.03]	0.10425	639	0.94 [0.77:1.15]	0.5561
18:2, linoleic acid	650	2.53 [0.44:4.62]	0.017914	457	-0.13 [-0.39:0.13]	0.319303	649	0.84 [0.71:1.00]	0.0530987	638	0.90 [0.74:1.09]	0.27858
22:6, docosahexaenoic acid	650	-0.08 [-2.14:1.98]	0.940741	457	0.07 [-0.17:0.31]	0.577194	649	1.05 [0.89:1.24]	0.593133	638	1.20 [0.99:1.46]	0.0582454
Estimated degree of unsaturation	650	-1.96 [-4.02:0.09]	0.0610721	457	-0.14 [-0.38:0.10]	0.266148	649	1.04 [0.88:1.23]	0.617788	638	1.28 [1.05:1.56]	0.013021
Monounsaturated fatty acids; 16:1, 18:1	650	-0.76 [-2.84:1.32]	0.476524	457	0.14 [-0.11:0.40]	0.258903	649	1.13 [0.96:1.34]	0.145619	638	0.98 [0.81:1.19]	0.861455
Omega-3 fatty acids	650	1.60 [-0.48:3.68]	0.132549	457	-0.05 [-0.30:0.21]	0.729341	649	0.95 [0.80:1.13]	0.551387	638	1.02 [0.84:1.23]	0.86305
Omega-6 fatty acids	650	2.76 [0.67:4.85]	0.0099557	457	-0.15 [-0.41:0.11]	0.251858	649	0.84 [0.71:1.00]	0.0524691	638	0.90 [0.74:1.09]	0.294356
Polyunsaturated fatty acids	650	2.62 [0.53:4.72]	0.014363	457	-0.14 [-0.40:0.12]	0.296087	649	0.86 [0.72:1.02]	0.0788343	638	0.92 [0.76:1.12]	0.388708
Ratio of 18:2 linoleic acid to total fatty acids	649	2.09 [0.04:4.15]	0.0465669	456	-0.21 [-0.46:0.05]	0.113694	648	0.81 [0.68:0.96]	0.0172637	637	0.97 [0.80:1.17]	0.719094
Ratio of 22:6 docosahexaenoic acid to total fatty acids	650	-1.31 [-3.36:0.73]	0.207796	457	0.10 [-0.14:0.34]	0.403696	649	1.10 [0.93:1.30]	0.265153	638	1.36 [1.12:1.66]	0.00210446
Ratio of monounsaturated fatty acids to total fatty acids	650	-5.72 [-7.73:-3.70]	3.99235e-08	457	0.48 [0.23:0.73]	0.000221781	649	1.64 [1.36:1.96]	1.14709e-07	638	1.17 [0.97:1.42]	0.108559
Ratio of omega-3 fatty acids to total fatty acids	650	0.56 [-1.48:2.60]	0.589244	457	-0.04 [-0.29:0.20]	0.732468	649	0.98 [0.83:1.16]	0.795857	638	1.15 [0.95:1.39]	0.158325
Ratio of omega-6 fatty acids to total fatty acids	649	2.66 [0.61:4.71]	0.0112713	456	-0.28 [-0.54:-0.03]	0.0294746	648	0.78 [0.65:0.93]	0.00510191	637	0.98 [0.81:1.19]	0.848553
Ratio of polyunsaturated fatty acids to total fatty acids	649	2.64 [0.59:4.70]	0.0119309	456	-0.27 [-0.52:-0.02]	0.0340239	648	0.79 [0.66:0.94]	0.00820497	637	1.02 [0.84:1.23]	0.863559
Ratio of saturated fatty acids to total fatty acids	650	4.57 [2.55:6.59]	1.13566e-05	457	-0.25 [-0.50:-0.00]	0.0467924	649	0.71 [0.60:0.86]	0.000272813	638	0.77 [0.63:0.93]	0.00767561
Saturated fatty acids	650	2.65 [0.55:4.74]	0.0134318	457	-0.08 [-0.34:0.17]	0.514397	649	0.88 [0.74:1.05]	0.15535	638	0.86 [0.70:1.04]	0.124107
Total fatty acids	650	1.59 [-0.51:3.69]	0.137439	457	-0.02 [-0.28:0.23]	0.867617	649	0.95 [0.80:1.13]	0.583154	638	0.91 [0.75:1.11]	0.358854
Apolipoprotein A-I	655	5.69 [3.58:7.79]	1.64143e-07	457	-0.42 [-0.67:-0.16]	0.00144774	654	0.64 [0.53:0.77]	3.07324e-06	643	0.87 [0.72:1.06]	0.175282
Apolipoprotein B	654	3.25 [1.21:5.29]	0.00186715	457	-0.01 [-0.27:0.24]	0.914971	653	0.89 [0.76:1.06]	0.189638	642	0.91 [0.75:1.10]	0.327567
Ratio of apolipoprotein B to apolipoprotein A-I	654	0.56 [-1.48:2.61]	0.588369	457	0.20 [-0.05:0.45]	0.118497	653	1.09 [0.93:1.29]	0.297924	642	0.97 [0.80:1.17]	0.732602
Mean diameter for VLDL particles	655	0.72 [-1.35:2.79]	0.496176	457	0.05 [-0.20:0.30]	0.687773	654	0.97 [0.82:1.14]	0.690408	643	0.85 [0.70:1.03]	0.0909474
Mean diameter for LDL particles	654	-2.58 [-4.66:-0.50]	0.0152425	457	-0.11 [-0.37:0.15]	0.425885	653	1.15 [0.96:1.36]	0.122357	642	1.07 [0.89:1.28]	0.490831
Mean diameter for HDL particles	655	2.02 [-0.12:4.15]	0.064227	457	-0.38 [-0.64:-0.12]	0.00447855	654	0.78 [0.65:0.93]	0.00519316	643	1.11 [0.92:1.35]	0.268265
Esterified cholesterol	651	7.35 [5.35:9.34]	1.46143e-12	457	-0.29 [-0.55:-0.02]	0.0337591	650	0.65 [0.54:0.78]	2.63207e-06	639	0.82 [0.68:0.99]	0.0370052
Free cholesterol	651	3.04 [0.97:5.10]	0.0040936	457	-0.12 [-0.37:0.13]	0.349526	650	0.86 [0.72:1.01]	0.0725318	639	1.01 [0.83:1.22]	0.950217
Remnant cholesterol (non-HDL	655	3.44 [1.38:5.49]	0.00108633	457	-0.07 [-0.32:0.19]	0.614494	654	0.89 [0.75:1.05]	0.170106	643	0.88 [0.73:1.06]	0.179975
Serum total cholesterol	655	6.36 [4.33:8.39]	1.40949e-09	457	-0.24 [-0.50:0.02]	0.072781	654	0.70 [0.59:0.83]	6.30473e-05	643	0.87 [0.72:1.05]	0.146842
Total cholesterol in HDL2	653	5.71 [3.64:7.78]	8.91134e-08	455	-0.47 [-0.74:-0.20]	0.0006219	652	0.62 [0.52:0.75]	9.91251e-07	641	0.90 [0.75:1.09]	0.29946
Total cholesterol in HDL3	655	2.37 [0.28:4.47]	0.0266854	457	-0.11 [-0.37:0.16]	0.429043	654	0.87 [0.74:1.04]	0.120832	643	1.05 [0.87:1.27]	0.611453
Total cholesterol in chylomicrons and extremely large VLDL	654	0.10 [-1.98:2.17]	0.925927	456	0.04 [-0.20:0.28]	0.73901	653	1.04 [0.88:1.23]	0.659389	642	0.88 [0.73:1.07]	0.212182
Total cholesterol in very large VLDL	655	0.22 [-1.85:2.30]	0.831965	457	0.13 [-0.12:0.37]	0.305366	654	1.07 [0.91:1.26]	0.43309	643	0.91 [0.75:1.11]	0.360529
Total cholesterol in large VLDL	655	-0.48 [-2.55:1.60]	0.651273	457	0.17 [-0.08:0.42]	0.178995	654	1.11 [0.94:1.31]	0.227164	643	0.94 [0.78:1.14]	0.558549
Total cholesterol in medium VLDL	655	-0.77 [-2.84:1.30]	0.464401	457	0.16 [-0.09:0.41]	0.218651	654	1.13 [0.96:1.34]	0.138788	643	0.98 [0.81:1.19]	0.851983
Total cholesterol in small VLDL	655	-0.89 [-2.95:1.17]	0.398446	457	0.15 [-0.11:0.40]	0.25347	654	1.18 [0.99:1.39]	0.0629074	643	1.05 [0.87:1.27]	0.594358
Total cholesterol in very small VLDL	655	2.40 [0.33:4.46]	0.0232005	457	-0.07 [-0.32:0.19]	0.615685	654	0.97 [0.82:1.15]	0.754143	643	0.98 [0.81:1.18]	0.841666
Total cholesterol in VLDL	655	0.57 [-1.50:2.64]	0.589222	457	0.07 [-0.18:0.33]	0.565497	654	1.07 [0.90:1.26]	0.437629	643	0.95 [0.79:1.14]	0.566116
Total cholesterol in large LDL	655	6.33 [4.33:8.33]	9.89814e-10	457	-0.18 [-0.43:0.08]	0.177893	654	0.73 [0.61:0.86]	0.000272126	643	0.89 [0.73:1.07]	0.206629
Total cholesterol in medium LDL	655	5.56 [3.55:7.57]	8.36575e-08	457	-0.11 [-0.36:0.14]	0.391635	654	0.77 [0.65:0.91]	0.00238622	643	0.92 [0.76:1.11]	0.391588
Total cholesterol in small LDL	655	5.59 [3.58:7.60]	7.32342e-08	457	-0.12 [-0.37:0.14]	0.370481	654	0.77 [0.65:0.91]	0.00199451	643	0.93 [0.77:1.12]	0.420091
Total cholesterol in LDL	655	6.72 [4.73:8.70]	7.47394e-11	457	-0.17 [-0.44:0.10]	0.215893	654	0.70 [0.58:0.83]	7.73022e-05	643	0.85 [0.71:1.02]	0.0784339
Total cholesterol in IDL	655	6.55 [4.55:8.55]	2.79375e-10	457	-0.23 [-0.49:0.02]	0.0710478	654	0.71 [0.60:0.85]	0.000103741	643	0.88 [0.73:1.06]	0.184188
Total cholesterol in very large HDL	655	4.18 [2.10:6.26]	9.02337e-05	457	-0.25 [-0.51:0.00]	0.0543103	654	0.75 [0.63:0.89]	0.00107801	643	1.04 [0.86:1.26]	0.677792
Total cholesterol in large HDL	655	1.93 [-0.19:4.05]	0.0753291	457	-0.30 [-0.56:-0.05]	0.0208651	654	0.79 [0.66:0.94]	0.00719269	643	1.13 [0.93:1.37]	0.217996
Total cholesterol in medium HDL	655	5.92 [3.86:7.98]	2.50414e-08	457	-0.51 [-0.76:-0.26]	8.61927e-05	654	0.61 [0.51:0.73]	1.80296e-07	643	0.74 [0.61:0.90]	0.00265174
Total cholesterol in small HDL	655	3.82 [1.78:5.87]	0.000259826	457	-0.07 [-0.33:0.19]	0.598998	654	0.81 [0.68:0.95]	0.0124485	643	0.86 [0.71:1.04]	0.117455
Total cholesterol in HDL	655	5.29 [3.21:7.38]	7.98763e-07	457	-0.44 [-0.70:-0.19]	0.000800747	654	0.64 [0.53:0.77]	1.77631e-06	643	0.90 [0.74:1.09]	0.269726
Free cholesterol in chylomicrons and extremely large VLDL	655	0.90 [-1.18:2.98]	0.397592	457	0.10 [-0.14:0.34]	0.415321	654	1.03 [0.87:1.21]	0.76378	643	0.86 [0.70:1.05]	0.127012
Free cholesterol in very large VLDL	655	0.89 [-1.18:2.97]	0.398813	457	0.10 [-0.14:0.34]	0.414284	654	1.03 [0.87:1.22]	0.714616	643	0.88 [0.72:1.07]	0.194053
Free cholesterol in large VLDL	655	-0.08 [-2.16:1.99]	0.936623	457	0.15 [-0.09:0.40]	0.228706	654	1.08 [0.91:1.27]	0.376595	643	0.91 [0.75:1.11]	0.347278
Free cholesterol in medium VLDL	655	-1.07 [-3.14:1.00]	0.309271	457	0.22 [-0.03:0.47]	0.0884693	654	1.15 [0.98:1.36]	0.095373	643	0.97 [0.80:1.17]	0.716094
Free cholesterol in small VLDL	655	-1.97 [-4.03:0.09]	0.0613446	457	0.32 [0.06:0.58]	0.0162642	654	1.26 [1.06:1.50]	0.00790566	643	1.05 [0.87:1.26]	0.643038
Free cholesterol in very small VLDL	655	0.05 [-2.01:2.12]	0.958436	457	0.11 [-0.15:0.37]	0.403063	654	1.13 [0.95:1.34]	0.156758	643	1.11 [0.92:1.34]	0.279475
Free cholesterol in large LDL	655	6.34 [4.34:8.34]	9.19097e-10	457	-0.19 [-0.44:0.07]	0.147893	654	0.72 [0.61:0.86]	0.000195391	643	0.92 [0.76:1.10]	0.358264
Free cholesterol in medium LDL	655	7.09 [5.11:9.08]	6.26007e-12	457	-0.12 [-0.38:0.15]	0.395973	654	0.71 [0.59:0.84]	0.000119528	643	0.84 [0.70:1.01]	0.06565
Free cholesterol in small LDL	655	6.77 [4.78:8.76]	6.05873e-11	457	-0.11 [-0.37:0.16]	0.43169	654	0.73 [0.61:0.87]	0.000370424	643	0.84 [0.70:1.01]	0.0580685
Free cholesterol in IDL	655	5.14 [3.11:7.17]	8.51291e-07	457	-0.17 [-0.42:0.08]	0.177934	654	0.77 [0.65:0.91]	0.00254925	643	0.98 [0.82:1.19]	0.8699
Free cholesterol in very large HDL	655	3.60 [1.50:5.70]	0.000833583	457	-0.28 [-0.53:-0.03]	0.0269861	654	0.75 [0.63:0.90]	0.00169304	643	1.06 [0.87:1.28]	0.585332
Free cholesterol in large HDL	655	1.25 [-0.87:3.37]	0.248173	457	-0.27 [-0.53:-0.02]	0.0349	654	0.81 [0.68:0.97]	0.0208863	643	1.18 [0.98:1.43]	0.0844538
Free cholesterol in medium HDL	655	5.59 [3.51:7.66]	1.7901e-07	457	-0.45 [-0.71:-0.20]	0.00050903	654	0.64 [0.53:0.77]	1.45531e-06	643	0.78 [0.64:0.95]	0.0149357
Free cholesterol in small HDL	655	3.45 [1.38:5.51]	0.00110959	457	-0.10 [-0.37:0.17]	0.458078	654	0.84 [0.71:1.00]	0.0442799	643	0.73 [0.60:0.89]	0.00152692
Cholesterol esters in chylomicrons and extremely large VLDL	654	-0.41 [-2.48:1.67]	0.701258	456	0.05 [-0.20:0.29]	0.717232	653	1.06 [0.90:1.25]	0.483126	642	0.94 [0.78:1.14]	0.54135
Cholesterol esters in very large VLDL	655	-0.36 [-2.43:1.71]	0.735901	457	0.15 [-0.09:0.40]	0.223569	654	1.10 [0.93:1.30]	0.251115	643	0.95 [0.78:1.15]	0.575645
Cholesterol esters in large VLDL	655	-0.92 [-3.00:1.15]	0.38224	457	0.19 [-0.06:0.44]	0.131879	654	1.14 [0.97:1.35]	0.11759	643	0.98 [0.81:1.19]	0.860119
Cholesterol esters in medium VLDL	655	-0.55 [-2.62:1.52]	0.603857	457	0.10 [-0.15:0.35]	0.425272	654	1.12 [0.94:1.32]	0.19698	643	1.01 [0.83:1.21]	0.950711
Cholesterol esters in small VLDL	655	-0.18 [-2.25:1.88]	0.861937	457	0.04 [-0.21:0.28]	0.771119	654	1.11 [0.94:1.31]	0.229194	643	1.06 [0.88:1.28]	0.542155
Cholesterol esters in very small VLDL	655	3.38 [1.32:5.43]	0.00135557	457	-0.15 [-0.40:0.11]	0.257561	654	0.91 [0.77:1.07]	0.264286	643	0.93 [0.77:1.12]	0.454473
Cholesterol esters in large LDL	655	6.15 [4.14:8.15]	3.02149e-09	457	-0.17 [-0.42:0.09]	0.197871	654	0.74 [0.62:0.88]	0.000471159	643	0.89 [0.73:1.07]	0.20894
Cholesterol esters in medium LDL	655	5.00 [2.98:7.02]	1.52188e-06	457	-0.11 [-0.36:0.14]	0.400498	654	0.79 [0.67:0.94]	0.00653512	643	0.95 [0.79:1.15]	0.606287
Cholesterol esters in small LDL	655	5.09 [3.07:7.11]	1.01054e-06	457	-0.12 [-0.37:0.13]	0.366422	654	0.78 [0.66:0.93]	0.00436229	643	0.96 [0.79:1.16]	0.655586
Cholesterol esters in IDL	655	6.90 [4.90:8.89]	2.86047e-11	457	-0.25 [-0.51:0.00]	0.0527114	654	0.70 [0.59:0.83]	4.4385e-05	643	0.85 [0.70:1.03]	0.0969049
Cholesterol esters in very large HDL	655	4.22 [2.15:6.30]	7.40943e-05	457	-0.23 [-0.49:0.02]	0.0749197	654	0.75 [0.63:0.90]	0.00136341	643	1.04 [0.86:1.26]	0.690109
Cholesterol esters in large HDL	655	1.99 [-0.13:4.12]	0.0659055	457	-0.30 [-0.56:-0.05]	0.0200089	654	0.78 [0.66:0.93]	0.00632498	643	1.12 [0.92:1.35]	0.256139
Cholesterol esters in medium HDL	655	5.96 [3.90:8.01]	1.95517e-08	457	-0.51 [-0.76:-0.26]	6.83664e-05	654	0.61 [0.50:0.73]	1.40193e-07	643	0.74 [0.61:0.89]	0.00202685
Cholesterol esters in small HDL	655	3.32 [1.28:5.36]	0.00149287	457	-0.05 [-0.30:0.19]	0.668677	654	0.82 [0.69:0.97]	0.0207893	643	0.93 [0.77:1.12]	0.426192
Concentration of chylomicrons and extremely large VLDL particles	655	1.74 [-0.33:3.82]	0.100547	457	0.04 [-0.20:0.28]	0.728916	654	0.96 [0.81:1.13]	0.611472	643	0.84 [0.69:1.03]	0.0882652
Concentration of very large VLDL particles	655	0.59 [-1.49:2.67]	0.578215	457	0.11 [-0.13:0.35]	0.383251	654	1.03 [0.87:1.21]	0.732962	643	0.87 [0.71:1.06]	0.16508
Concentration of large VLDL particles	655	-0.25 [-2.32:1.83]	0.816782	457	0.17 [-0.07:0.42]	0.166657	654	1.08 [0.92:1.28]	0.345877	643	0.92 [0.76:1.12]	0.40115
Concentration of medium VLDL particles	655	-0.96 [-3.03:1.11]	0.362955	457	0.20 [-0.05:0.45]	0.119746	654	1.14 [0.96:1.35]	0.124796	643	0.95 [0.78:1.15]	0.59537
Concentration of small VLDL particles	655	-1.92 [-3.97:0.14]	0.0681039	457	0.31 [0.04:0.57]	0.022826	654	1.24 [1.05:1.48]	0.0121295	643	1.01 [0.84:1.22]	0.879612
Concentration of very small VLDL particles	655	0.21 [-1.86:2.28]	0.844342	457	0.18 [-0.08:0.44]	0.175704	654	1.12 [0.95:1.33]	0.176981	643	1.05 [0.87:1.27]	0.592302
Concentration of large LDL particles	655	5.21 [3.19:7.24]	5.85362e-07	457	-0.08 [-0.33:0.17]	0.517476	654	0.80 [0.67:0.94]	0.00744122	643	0.94 [0.78:1.13]	0.490952
Concentration of medium LDL particles	655	4.92 [2.89:6.94]	2.37714e-06	457	-0.04 [-0.29:0.22]	0.770315	654	0.81 [0.69:0.96]	0.0148569	643	0.94 [0.78:1.14]	0.52778
Concentration of small LDL particles	655	5.24 [3.22:7.27]	5.01319e-07	457	-0.05 [-0.31:0.20]	0.677514	654	0.79 [0.67:0.94]	0.00653896	643	0.92 [0.77:1.11]	0.408617
Concentration of IDL particles	655	5.25 [3.22:7.28]	5.16775e-07	457	-0.10 [-0.35:0.16]	0.463495	654	0.79 [0.66:0.93]	0.00563019	643	0.91 [0.76:1.10]	0.348785
Concentration of very large HDL particles	655	2.80 [0.69:4.91]	0.0095951	457	-0.25 [-0.51:0.01]	0.0603372	654	0.78 [0.65:0.93]	0.00576315	643	1.13 [0.93:1.37]	0.204231
Concentration of large HDL particles	655	1.65 [-0.49:3.79]	0.130862	457	-0.32 [-0.57:-0.06]	0.0156729	654	0.80 [0.67:0.95]	0.0111807	643	1.14 [0.94:1.38]	0.181428
Concentration of medium HDL particles	655	5.37 [3.28:7.46]	6.27384e-07	457	-0.43 [-0.68:-0.18]	0.00093925	654	0.64 [0.53:0.77]	2.49292e-06	643	0.76 [0.62:0.93]	0.00682719
Concentration of small HDL particles	655	3.68 [1.61:5.75]	0.000533602	457	-0.11 [-0.38:0.16]	0.420623	654	0.81 [0.68:0.96]	0.014297	643	0.75 [0.61:0.91]	0.00336997
Total lipids in chylomicrons and extremely large VLDL	655	1.69 [-0.39:3.76]	0.112048	457	0.04 [-0.19:0.28]	0.722154	654	0.96 [0.81:1.13]	0.640739	643	0.84 [0.69:1.03]	0.0917162
Total lipids in very large VLDL	655	0.68 [-1.40:2.76]	0.521794	457	0.10 [-0.14:0.34]	0.431385	654	1.02 [0.87:1.21]	0.799747	643	0.87 [0.71:1.05]	0.152552
Total lipids in large VLDL	655	0.06 [-2.02:2.14]	0.954164	457	0.15 [-0.09:0.40]	0.222527	654	1.06 [0.90:1.25]	0.505318	643	0.91 [0.75:1.11]	0.350711
Total lipids in medium VLDL	655	-0.50 [-2.57:1.57]	0.6338	457	0.17 [-0.08:0.43]	0.173484	654	1.11 [0.94:1.31]	0.223913	643	0.94 [0.78:1.14]	0.517902
Total lipids in small VLDL	655	-1.44 [-3.50:0.62]	0.17068	457	0.29 [0.03:0.55]	0.0309085	654	1.21 [1.03:1.44]	0.0237563	643	1.00 [0.83:1.20]	0.980802
Total lipids in very small VLDL	655	0.79 [-1.28:2.86]	0.456359	457	0.14 [-0.12:0.40]	0.290499	654	1.09 [0.92:1.28]	0.339505	643	1.03 [0.85:1.24]	0.787602
Total lipids in large LDL	655	5.92 [3.91:7.93]	1.19341e-08	457	-0.12 [-0.38:0.14]	0.357799	654	0.76 [0.64:0.90]	0.00129832	643	0.90 [0.74:1.08]	0.254357
Total lipids in medium LDL	655	5.55 [3.54:7.56]	9.25685e-08	457	-0.06 [-0.32:0.19]	0.629491	654	0.78 [0.66:0.92]	0.00371936	643	0.91 [0.75:1.09]	0.309171
Total lipids in small LDL	655	5.73 [3.72:7.75]	3.5712e-08	457	-0.08 [-0.34:0.18]	0.566512	654	0.76 [0.64:0.91]	0.00207341	643	0.90 [0.75:1.08]	0.270697
Total lipids in IDL	655	5.70 [3.68:7.72]	4.49775e-08	457	-0.14 [-0.39:0.12]	0.296167	654	0.76 [0.64:0.90]	0.00157864	643	0.90 [0.74:1.08]	0.255473
Total lipids in very large HDL	655	3.44 [1.33:5.54]	0.00142903	457	-0.26 [-0.53:-0.00]	0.0477135	654	0.75 [0.63:0.90]	0.00168558	643	1.11 [0.91:1.34]	0.30507
Total lipids in large HDL	655	2.21 [0.08:4.34]	0.0428189	457	-0.34 [-0.59:-0.08]	0.0105231	654	0.78 [0.65:0.93]	0.00524455	643	1.11 [0.91:1.35]	0.288963
Total lipids in medium HDL	655	5.42 [3.34:7.50]	4.43681e-07	457	-0.45 [-0.70:-0.20]	0.000538948	654	0.63 [0.53:0.76]	1.31997e-06	643	0.75 [0.62:0.92]	0.00488737
Total lipids in small HDL	655	3.83 [1.77:5.90]	0.000300284	457	-0.12 [-0.39:0.15]	0.371373	654	0.80 [0.67:0.95]	0.010105	643	0.75 [0.61:0.91]	0.00312259
Triglycerides in chylomicrons and extremely large VLDL	655	2.00 [-0.07:4.08]	0.0587831	457	0.02 [-0.21:0.26]	0.840742	654	0.94 [0.79:1.11]	0.447814	643	0.82 [0.67:1.01]	0.0606297
Triglycerides in very large VLDL	655	0.69 [-1.39:2.77]	0.513776	457	0.10 [-0.15:0.34]	0.441639	654	1.01 [0.86:1.20]	0.871633	643	0.86 [0.70:1.04]	0.125217
Triglycerides in large VLDL	655	0.07 [-2.01:2.15]	0.946319	457	0.16 [-0.09:0.40]	0.212924	654	1.05 [0.89:1.24]	0.540739	643	0.90 [0.75:1.10]	0.307997
Triglycerides in medium VLDL	655	-0.66 [-2.73:1.41]	0.532211	457	0.19 [-0.06:0.44]	0.138811	654	1.11 [0.94:1.31]	0.214385	643	0.93 [0.77:1.12]	0.443653
Triglycerides in small VLDL	655	-1.99 [-4.04:0.07]	0.0588731	457	0.35 [0.09:0.61]	0.00882754	654	1.24 [1.05:1.47]	0.0130046	643	0.98 [0.81:1.18]	0.823244
Triglycerides in very small VLDL	655	-3.13 [-5.18:-1.09]	0.00281538	457	0.50 [0.23:0.76]	0.000241318	654	1.39 [1.16:1.67]	0.000309471	643	1.10 [0.92:1.33]	0.302487
Triglycerides in VLDL	655	-0.11 [-2.18:1.97]	0.920775	457	0.18 [-0.07:0.43]	0.156114	654	1.07 [0.91:1.27]	0.418798	643	0.93 [0.77:1.12]	0.444267
Triglycerides in large LDL	655	-1.96 [-4.03:0.12]	0.0652916	457	0.47 [0.21:0.72]	0.000368954	654	1.32 [1.10:1.58]	0.00231454	643	1.19 [0.99:1.42]	0.065149
Triglycerides in medium LDL	655	-1.62 [-3.69:0.46]	0.127118	457	0.48 [0.22:0.75]	0.000335709	654	1.26 [1.06:1.50]	0.00972163	643	1.18 [0.99:1.42]	0.0706798
Triglycerides in small LDL	655	-1.16 [-3.24:0.91]	0.273149	457	0.41 [0.14:0.67]	0.00277805	654	1.19 [1.01:1.42]	0.0429034	643	1.12 [0.93:1.35]	0.21536
Triglycerides in LDL	655	-2.34 [-4.42:-0.25]	0.0285012	457	0.46 [0.21:0.71]	0.000318234	654	1.29 [1.08:1.54]	0.00425312	643	1.23 [1.01:1.48]	0.0369825
Triglycerides in IDL	655	-3.23 [-5.29:-1.17]	0.00222572	457	0.54 [0.28:0.80]	5.30973e-05	654	1.43 [1.19:1.72]	0.000181411	643	1.21 [1.01:1.45]	0.0420597
Triglycerides in very large HDL	655	2.78 [0.69:4.87]	0.00931981	457	0.00 [-0.25:0.25]	0.987939	654	0.86 [0.72:1.02]	0.0806226	643	1.06 [0.87:1.28]	0.577268
Triglycerides in large HDL	655	-3.64 [-5.79:-1.49]	0.000970467	457	-0.08 [-0.35:0.19]	0.548634	654	1.20 [1.00:1.44]	0.0517291	643	1.41 [1.16:1.71]	0.000512275
Triglycerides in medium HDL	655	-1.46 [-3.58:0.65]	0.175554	457	0.08 [-0.17:0.33]	0.540332	654	1.10 [0.92:1.31]	0.284832	643	0.98 [0.81:1.19]	0.851781
Triglycerides in small HDL	655	-3.73 [-5.78:-1.67]	0.000398392	457	0.46 [0.22:0.70]	0.000219425	654	1.42 [1.19:1.69]	8.05713e-05	643	1.06 [0.88:1.28]	0.533933
Triglycerides in HDL	655	-3.66 [-5.78:-1.55]	0.000724191	457	0.16 [-0.09:0.41]	0.206876	654	1.28 [1.07:1.53]	0.00625124	643	1.18 [0.97:1.43]	0.0935217
Phospholipids in chylomicrons and extremely large VLDL	655	1.50 [-0.57:3.58]	0.156183	457	0.05 [-0.18:0.29]	0.658923	654	0.98 [0.83:1.16]	0.817626	643	0.84 [0.68:1.03]	0.0872125
Phospholipids in very large VLDL	655	0.88 [-1.19:2.96]	0.404332	457	0.10 [-0.14:0.34]	0.401555	654	1.02 [0.87:1.21]	0.770956	643	0.87 [0.71:1.06]	0.164255
Phospholipids in large VLDL	655	-0.14 [-2.22:1.94]	0.892647	457	0.18 [-0.07:0.42]	0.161337	654	1.08 [0.92:1.28]	0.349529	643	0.93 [0.76:1.12]	0.428405
Phospholipids in medium VLDL	655	-0.75 [-2.82:1.32]	0.47697	457	0.20 [-0.05:0.46]	0.115272	654	1.14 [0.96:1.34]	0.131877	643	0.95 [0.79:1.15]	0.595313
Phospholipids in small VLDL	655	-1.78 [-3.84:0.28]	0.0906012	457	0.32 [0.06:0.59]	0.0179824	654	1.24 [1.05:1.47]	0.0124986	643	1.02 [0.84:1.23]	0.865869
Phospholipids in very small VLDL	655	1.60 [-0.46:3.66]	0.129028	457	0.09 [-0.16:0.35]	0.48178	654	1.01 [0.85:1.19]	0.930319	643	1.06 [0.87:1.28]	0.568276
Phospholipids in large LDL	655	6.48 [4.47:8.48]	4.44329e-10	457	-0.17 [-0.42:0.09]	0.195563	654	0.73 [0.61:0.86]	0.000253687	643	0.87 [0.72:1.05]	0.153392
Phospholipids in medium LDL	655	6.74 [4.74:8.74]	8.32568e-11	457	-0.09 [-0.35:0.18]	0.51188	654	0.72 [0.60:0.86]	0.000277944	643	0.82 [0.68:0.99]	0.0416274
Phospholipids in small LDL	655	7.12 [5.12:9.12]	7.48517e-12	457	-0.11 [-0.39:0.16]	0.419968	654	0.69 [0.58:0.83]	6.47559e-05	643	0.81 [0.67:0.97]	0.0224559
Phospholipids in IDL	655	5.35 [3.33:7.38]	2.82553e-07	457	-0.12 [-0.38:0.13]	0.337132	654	0.78 [0.66:0.92]	0.00393283	643	0.94 [0.78:1.13]	0.4988
Phospholipids in very large HDL	655	2.05 [-0.07:4.18]	0.0588987	457	-0.26 [-0.52:0.00]	0.0508564	654	0.79 [0.66:0.94]	0.00943174	643	1.18 [0.97:1.43]	0.0895766
Phospholipids in large HDL	655	2.53 [0.40:4.66]	0.0202677	457	-0.36 [-0.62:-0.11]	0.00551408	654	0.76 [0.63:0.90]	0.00212585	643	1.08 [0.89:1.31]	0.424684
Phospholipids in medium HDL	655	5.09 [2.99:7.19]	2.44535e-06	457	-0.39 [-0.64:-0.13]	0.00278064	654	0.66 [0.55:0.79]	6.53754e-06	643	0.77 [0.63:0.94]	0.0116475
Phospholipids in small HDL	654	4.27 [2.19:6.34]	6.13337e-05	456	-0.27 [-0.53:0.00]	0.051652	653	0.77 [0.64:0.91]	0.00309291	642	0.69 [0.56:0.84]	0.000295155
Total cholesterol to total lipids ratio in chylomicrons and extremely large VLDL	507	-5.33 [-7.59:-3.07]	4.86512e-06	358	0.12 [-0.14:0.39]	0.369464	506	1.45 [1.18:1.78]	0.000360163	496	1.21 [0.97:1.50]	0.0906237
Total cholesterol to total lipids ratio in very large VLDL	495	-2.68 [-5.04:-0.32]	0.0266909	351	0.08 [-0.19:0.35]	0.564734	494	1.40 [1.13:1.75]	0.00249956	485	1.14 [0.90:1.43]	0.281085
Total cholesterol to total lipids ratio in large VLDL	592	-1.15 [-3.34:1.04]	0.302507	414	-0.06 [-0.34:0.22]	0.667822	591	1.19 [0.99:1.42]	0.0584669	580	1.07 [0.87:1.30]	0.538779
Total cholesterol to total lipids ratio in medium VLDL	649	-0.82 [-2.91:1.27]	0.443894	454	-0.12 [-0.37:0.12]	0.321504	648	1.05 [0.89:1.25]	0.546707	637	1.06 [0.87:1.28]	0.5773
Total cholesterol to total lipids ratio in small VLDL	652	1.21 [-0.86:3.27]	0.252411	457	-0.26 [-0.49:-0.02]	0.0346886	651	0.95 [0.80:1.12]	0.528568	640	1.10 [0.91:1.33]	0.326806
Total cholesterol to total lipids ratio in very small VLDL	651	5.30 [3.28:7.31]	3.32089e-07	457	-0.64 [-0.88:-0.39]	4.29504e-07	650	0.70 [0.59:0.84]	0.000105597	639	0.83 [0.69:0.99]	0.0438033
Total cholesterol to total lipids ratio in large LDL	652	7.73 [5.77:9.69]	3.99835e-14	456	-0.50 [-0.80:-0.21]	0.0008526	651	0.56 [0.45:0.69]	2.13396e-07	640	0.84 [0.71:1.00]	0.0562516
Total cholesterol to total lipids ratio in medium LDL	647	5.09 [3.09:7.10]	7.992e-07	455	-0.29 [-0.56:-0.02]	0.0357701	646	0.71 [0.59:0.86]	0.000437357	635	0.95 [0.79:1.14]	0.565326
Total cholesterol to total lipids ratio in small LDL	647	5.18 [3.17:7.18]	5.49616e-07	455	-0.22 [-0.49:0.05]	0.112659	646	0.74 [0.61:0.88]	0.000823073	635	0.94 [0.78:1.13]	0.510811
Total cholesterol to total lipids ratio in IDL	651	8.96 [7.04:10.89]	9.12792e-19	456	-0.66 [-0.93:-0.39]	2.2574e-06	650	0.47 [0.38:0.59]	2.67385e-11	639	0.75 [0.63:0.89]	0.00142791
Total cholesterol to total lipids ratio in very large HDL	571	3.19 [1.05:5.34]	0.00363155	415	0.05 [-0.21:0.32]	0.698045	570	0.96 [0.80:1.15]	0.669323	559	0.81 [0.66:0.99]	0.0368429
Total cholesterol to total lipids ratio in large HDL	639	2.81 [0.74:4.87]	0.00786698	448	-0.19 [-0.46:0.09]	0.185851	638	0.80 [0.67:0.96]	0.0167062	627	1.04 [0.86:1.26]	0.6865
Total cholesterol to total lipids ratio in medium HDL	652	5.44 [3.41:7.47]	2.00978e-07	455	-0.62 [-0.87:-0.36]	3.01651e-06	651	0.62 [0.50:0.76]	4.32842e-06	640	0.74 [0.62:0.88]	0.00103193
Total cholesterol to total lipids ratio in small HDL	655	1.30 [-0.76:3.37]	0.216292	457	0.03 [-0.21:0.27]	0.796878	654	0.94 [0.79:1.11]	0.457389	643	1.13 [0.93:1.37]	0.207236
Free cholesterol to total lipids ratio in chylomicrons and extremely large VLDL	508	-1.17 [-3.45:1.11]	0.316182	359	0.06 [-0.21:0.32]	0.669761	507	1.00 [0.83:1.21]	0.999282	497	1.02 [0.81:1.28]	0.871817
Free cholesterol to total lipids ratio in very large VLDL	497	0.52 [-1.80:2.84]	0.661878	353	-0.08 [-0.34:0.19]	0.572409	496	1.14 [0.94:1.39]	0.173076	487	1.02 [0.81:1.27]	0.887732
Free cholesterol to total lipids ratio in large VLDL	594	1.26 [-0.91:3.42]	0.256101	416	-0.21 [-0.47:0.05]	0.120389	593	0.90 [0.76:1.07]	0.250995	582	0.88 [0.73:1.07]	0.199269
Free cholesterol to total lipids ratio in medium VLDL	648	-0.64 [-2.74:1.46]	0.549534	453	0.34 [0.08:0.59]	0.0112867	647	1.06 [0.89:1.25]	0.523139	636	0.98 [0.81:1.17]	0.791578
Free cholesterol to total lipids ratio in small VLDL	652	-1.87 [-3.95:0.21]	0.0787432	457	0.26 [0.01:0.51]	0.0437658	651	1.15 [0.97:1.37]	0.108222	640	1.24 [1.03:1.50]	0.0261446
Free cholesterol to total lipids ratio in very small VLDL	653	-1.61 [-3.68:0.45]	0.126704	457	-0.04 [-0.28:0.20]	0.746054	652	1.12 [0.95:1.33]	0.176009	641	1.31 [1.08:1.60]	0.00684467
Free cholesterol to total lipids ratio in large LDL	653	1.54 [-0.54:3.62]	0.146277	457	-0.27 [-0.53:-0.01]	0.0435783	652	0.83 [0.70:0.98]	0.029565	641	1.02 [0.84:1.24]	0.83657
Free cholesterol to total lipids ratio in medium LDL	648	-0.77 [-2.82:1.28]	0.462612	455	-0.03 [-0.28:0.22]	0.803357	647	1.02 [0.86:1.20]	0.839521	636	0.88 [0.73:1.08]	0.217351
Free cholesterol to total lipids ratio in small LDL	646	-1.28 [-3.33:0.78]	0.22317	455	-0.01 [-0.26:0.24]	0.926183	645	1.09 [0.92:1.29]	0.32112	634	0.90 [0.74:1.09]	0.280281
Free cholesterol to total lipids ratio in IDL	652	3.12 [1.08:5.16]	0.00281626	456	-0.23 [-0.49:0.03]	0.0822343	651	0.77 [0.64:0.92]	0.00401104	640	1.20 [0.98:1.47]	0.0822547
Free cholesterol to total lipids ratio in very large HDL	569	3.07 [0.93:5.21]	0.00503488	414	-0.27 [-0.54:-0.01]	0.0459289	568	0.82 [0.68:0.99]	0.0377394	557	0.86 [0.71:1.05]	0.143519
Free cholesterol to total lipids ratio in large HDL	639	2.69 [0.62:4.77]	0.0112489	448	-0.25 [-0.53:0.03]	0.0767708	638	0.81 [0.68:0.97]	0.0220612	627	1.14 [0.93:1.40]	0.194734
Free cholesterol to total lipids ratio in medium HDL	652	5.84 [3.80:7.87]	2.80088e-08	455	-0.49 [-0.77:-0.22]	0.000396156	651	0.64 [0.52:0.78]	9.88586e-06	640	0.82 [0.68:0.98]	0.0323571
Free cholesterol to total lipids ratio in small HDL	655	0.93 [-1.12:2.98]	0.37401	457	-0.01 [-0.26:0.24]	0.947366	654	1.01 [0.85:1.19]	0.913562	643	0.83 [0.69:1.00]	0.04858
Cholesterol esters to total lipids ratio in chylomicrons and extremely large VLDL	509	-3.75 [-6.02:-1.48]	0.00130748	360	0.05 [-0.22:0.31]	0.733608	508	1.29 [1.06:1.57]	0.0107711	498	1.36 [1.06:1.74]	0.0150305
Cholesterol esters to total lipids ratio in very large VLDL	495	-4.57 [-6.92:-2.22]	0.00015693	351	0.18 [-0.10:0.45]	0.210192	494	1.57 [1.23:2.00]	0.000254295	485	1.24 [0.98:1.56]	0.07022
Cholesterol esters to total lipids ratio in large VLDL	591	-3.48 [-5.65:-1.31]	0.00175884	415	0.04 [-0.23:0.30]	0.782867	590	1.37 [1.14:1.66]	0.00092654	579	1.30 [1.05:1.60]	0.0139387
Cholesterol esters to total lipids ratio in medium VLDL	647	-0.03 [-2.11:2.05]	0.977966	452	-0.25 [-0.50:0.01]	0.0561788	646	1.03 [0.87:1.21]	0.769447	635	1.03 [0.85:1.25]	0.786434
Cholesterol esters to total lipids ratio in small VLDL	652	1.57 [-0.49:3.62]	0.135918	457	-0.29 [-0.53:-0.06]	0.0160064	651	0.92 [0.78:1.09]	0.333786	640	1.06 [0.88:1.28]	0.555801
Cholesterol esters to total lipids ratio in very small VLDL	651	6.15 [4.16:8.15]	2.48999e-09	457	-0.70 [-0.95:-0.46]	3.97258e-08	650	0.65 [0.54:0.78]	5.40769e-06	639	0.76 [0.63:0.91]	0.0028202
Cholesterol esters to total lipids ratio in large LDL	652	7.11 [5.14:9.09]	4.21135e-12	456	-0.42 [-0.72:-0.12]	0.00683842	651	0.60 [0.48:0.75]	4.25785e-06	640	0.84 [0.70:0.99]	0.0406853
Cholesterol esters to total lipids ratio in medium LDL	643	3.49 [1.48:5.51]	0.00072351	454	-0.21 [-0.46:0.05]	0.113846	642	0.80 [0.66:0.96]	0.015816	631	0.97 [0.81:1.17]	0.758423
Cholesterol esters to total lipids ratio in small LDL	645	3.44 [1.42:5.46]	0.000896743	455	-0.17 [-0.43:0.08]	0.183682	644	0.78 [0.65:0.94]	0.0106199	633	1.01 [0.84:1.21]	0.951155
Cholesterol esters to total lipids ratio in IDL	652	9.23 [7.31:11.15]	7.62309e-20	457	-0.69 [-0.94:-0.43]	1.55313e-07	651	0.42 [0.33:0.54]	4.25307e-12	640	0.64 [0.53:0.78]	6.55974e-06
Cholesterol esters to total lipids ratio in very large HDL	571	2.30 [0.13:4.46]	0.0382338	415	0.14 [-0.12:0.41]	0.291649	570	1.03 [0.86:1.24]	0.758331	559	0.82 [0.67:1.01]	0.0636749
Cholesterol esters to total lipids ratio in large HDL	639	2.92 [0.87:4.98]	0.00543506	448	-0.14 [-0.42:0.13]	0.313631	638	0.80 [0.67:0.96]	0.0181896	627	0.98 [0.81:1.18]	0.803792
Cholesterol esters to total lipids ratio in medium HDL	652	4.90 [2.85:6.94]	3.29993e-06	455	-0.58 [-0.83:-0.32]	1.04144e-05	651	0.65 [0.53:0.79]	2.08438e-05	640	0.74 [0.61:0.88]	0.000912055
Cholesterol esters to total lipids ratio in small HDL	655	1.03 [-1.03:3.09]	0.327736	457	0.02 [-0.22:0.26]	0.870354	654	0.94 [0.79:1.11]	0.43923	643	1.15 [0.95:1.40]	0.145118
Triglycerides to total lipids ratio in chylomicrons and extremely large VLDL	507	3.82 [1.56:6.08]	0.00100877	358	-0.21 [-0.53:0.10]	0.185451	506	0.61 [0.44:0.86]	0.00464173	496	0.98 [0.80:1.22]	0.883018
Triglycerides to total lipids ratio in very large VLDL	494	1.06 [-1.29:3.41]	0.378658	351	-0.01 [-0.29:0.27]	0.948507	493	0.79 [0.64:0.96]	0.0195938	484	0.94 [0.75:1.17]	0.57728
Triglycerides to total lipids ratio in large VLDL	593	2.24 [0.06:4.43]	0.0449189	415	-0.06 [-0.33:0.20]	0.638326	592	0.77 [0.64:0.93]	0.00668911	581	0.86 [0.70:1.05]	0.137153
Triglycerides to total lipids ratio in medium VLDL	650	1.07 [-1.01:3.15]	0.314898	455	0.07 [-0.18:0.32]	0.584181	649	0.90 [0.76:1.07]	0.243165	638	0.90 [0.74:1.08]	0.242742
Triglycerides to total lipids ratio in small VLDL	652	-1.12 [-3.19:0.94]	0.285982	457	0.26 [0.01:0.50]	0.0380481	651	1.06 [0.90:1.26]	0.460973	640	0.90 [0.75:1.08]	0.252973
Triglycerides to total lipids ratio in very small VLDL	653	-5.83 [-7.83:-3.83]	1.72156e-08	457	0.54 [0.30:0.79]	1.92407e-05	652	1.46 [1.23:1.74]	1.90471e-05	641	1.11 [0.92:1.34]	0.266705
Triglycerides to total lipids ratio in large LDL	654	-9.26 [-11.19:-7.33]	8.86642e-20	457	0.68 [0.42:0.94]	4.99345e-07	653	1.99 [1.63:2.43]	2.21885e-11	642	1.36 [1.13:1.63]	0.000912738
Triglycerides to total lipids ratio in medium LDL	648	-8.87 [-10.81:-6.93]	3.65789e-18	455	0.64 [0.38:0.90]	2.1687e-06	647	1.83 [1.51:2.22]	8.51157e-10	636	1.36 [1.13:1.64]	0.00129477
Triglycerides to total lipids ratio in small LDL	647	-8.13 [-10.10:-6.17]	2.47335e-15	455	0.57 [0.30:0.83]	2.77305e-05	646	1.70 [1.41:2.05]	2.65782e-08	635	1.29 [1.07:1.56]	0.00702655
Triglycerides to total lipids ratio in IDL	654	-9.26 [-11.18:-7.34]	6.23858e-20	457	0.74 [0.48:0.99]	3.35145e-08	653	2.02 [1.65:2.47]	7.69081e-12	642	1.32 [1.10:1.59]	0.00278092
Triglycerides to total lipids ratio in very large HDL	571	-0.39 [-2.53:1.74]	0.718574	415	0.15 [-0.10:0.39]	0.239893	570	1.08 [0.91:1.30]	0.380449	559	0.93 [0.77:1.14]	0.508363
Triglycerides to total lipids ratio in large HDL	639	-6.58 [-8.60:-4.56]	3.58394e-10	448	0.23 [-0.02:0.48]	0.0688787	638	1.65 [1.37:1.99]	1.09097e-07	627	1.32 [1.09:1.60]	0.00451152
Triglycerides to total lipids ratio in medium HDL	653	-4.75 [-6.80:-2.71]	6.16948e-06	455	0.44 [0.18:0.70]	0.00101664	652	1.43 [1.20:1.71]	8.31271e-05	641	1.19 [0.99:1.44]	0.062901
Triglycerides to total lipids ratio in small HDL	655	-5.59 [-7.61:-3.57]	8.58187e-08	457	0.51 [0.26:0.75]	5.05747e-05	654	1.60 [1.34:1.92]	3.40842e-07	643	1.22 [1.02:1.47]	0.0336712
Phospholipids to total lipds ratio in chylomicrons and extremely large VLDL	506	1.23 [-1.08:3.54]	0.2962	357	-0.05 [-0.34:0.23]	0.711783	505	0.87 [0.71:1.06]	0.169723	495	0.96 [0.78:1.18]	0.698159
Phospholipids to total lipds ratio in very large VLDL	495	2.71 [0.39:5.03]	0.0224227	352	-0.11 [-0.40:0.17]	0.448068	494	0.95 [0.77:1.15]	0.581493	485	0.98 [0.79:1.22]	0.852986
Phospholipids to total lipds ratio in large VLDL	591	-0.10 [-2.29:2.08]	0.927468	414	0.18 [-0.09:0.46]	0.195398	590	1.08 [0.91:1.29]	0.381204	579	1.13 [0.92:1.38]	0.234041
Phospholipids to total lipds ratio in medium VLDL	649	0.19 [-1.88:2.25]	0.859095	454	0.06 [-0.19:0.31]	0.656852	648	1.06 [0.89:1.25]	0.518531	637	1.09 [0.91:1.30]	0.370166
Phospholipids to total lipds ratio in small VLDL	652	0.53 [-1.52:2.58]	0.613078	457	-0.04 [-0.27:0.19]	0.76283	651	0.91 [0.77:1.07]	0.257476	640	1.02 [0.85:1.23]	0.823224
Phospholipids to total lipds ratio in very small VLDL	653	4.40 [2.37:6.42]	2.41936e-05	457	-0.14 [-0.39:0.12]	0.295849	652	0.71 [0.60:0.85]	0.000162487	641	1.06 [0.88:1.27]	0.549531
Phospholipids to total lipds ratio in large LDL	654	-3.58 [-5.61:-1.55]	0.000586034	457	-0.03 [-0.30:0.23]	0.807624	653	1.16 [0.98:1.37]	0.0923588	642	1.01 [0.84:1.22]	0.921232
Phospholipids to total lipds ratio in medium LDL	648	-1.69 [-3.73:0.35]	0.105312	455	0.00 [-0.25:0.25]	0.993787	647	1.06 [0.90:1.26]	0.482156	636	0.86 [0.71:1.04]	0.127118
Phospholipids to total lipds ratio in small LDL	647	-1.82 [-3.86:0.22]	0.0808527	455	-0.01 [-0.25:0.24]	0.963598	646	1.06 [0.90:1.25]	0.484232	635	0.88 [0.72:1.06]	0.178534
Phospholipids to total lipds ratio in IDL	654	-2.10 [-4.19:-0.02]	0.0484469	457	0.01 [-0.24:0.26]	0.951278	653	1.08 [0.91:1.28]	0.367406	642	1.12 [0.93:1.35]	0.240589
Phospholipids to total lipds ratio in very large HDL	569	-2.14 [-4.31:0.03]	0.0534311	414	-0.09 [-0.34:0.16]	0.484864	568	0.95 [0.80:1.14]	0.616457	557	1.27 [1.01:1.60]	0.0424062
Phospholipids to total lipds ratio in large HDL	639	0.84 [-1.26:2.94]	0.431994	448	0.03 [-0.24:0.31]	0.823129	638	0.98 [0.82:1.16]	0.792191	627	0.78 [0.64:0.95]	0.0156311
Phospholipids to total lipds ratio in medium HDL	654	-5.05 [-7.08:-3.02]	1.34898e-06	456	0.63 [0.37:0.88]	1.95312e-06	653	1.59 [1.31:1.94]	3.91361e-06	642	1.36 [1.14:1.63]	0.000787439
Phospholipids to total lipds ratio in small HDL	654	1.25 [-0.81:3.30]	0.235433	456	-0.26 [-0.50:-0.02]	0.0312398	653	0.87 [0.74:1.04]	0.120078	642	0.80 [0.66:0.97]	0.0206214

## Sheet: S6 Corrected for drug usage
	GenoDiabMar			TwinsUK
Trait	n	beta [95%CI]	p	n	beta [95%CI]	p
Alanine	655	7.17 [5.16:9.18]	6.46318e-12	962	-1.26 [-2.09:-0.42]	0.0032682
Glutamine	125	-7.84 [-12.30:-3.39]	0.000778133	912	-0.30 [-1.19:0.58]	0.500855
Glycine	649	-11.94 [-13.80:-10.09]	8.70905e-33	962	-1.21 [-2.03:-0.39]	0.00375049
Histidine	653	1.24 [-0.80:3.28]	0.233698	962	0.18 [-0.66:1.02]	0.670461
Isoleucine	655	2.01 [-0.05:4.06]	0.0561354	962	-1.63 [-2.49:-0.78]	0.000179834
Leucine	655	5.21 [3.19:7.23]	5.55993e-07	962	-1.42 [-2.27:-0.57]	0.0010618
Phenylalanine	646	-11.43 [-13.27:-9.60]	5.67236e-31	962	-2.13 [-2.97:-1.29]	7.2055e-07
Tyrosine	654	5.37 [3.34:7.40]	2.78504e-07	962	-0.09 [-0.92:0.74]	0.830663
Valine	655	8.62 [6.68:10.57]	2.94135e-17	962	-0.93 [-1.78:-0.08]	0.031671
Citrate	655	-4.83 [-6.85:-2.80]	3.58823e-06	961	-2.68 [-3.51:-1.85]	2.1123e-10
Glucose	654	4.80 [2.79:6.81]	3.46462e-06	962	0.07 [-0.78:0.93]	0.867242
Glycerol	301	-11.02 [-13.94:-8.10]	1.47755e-12	946	-1.70 [-2.57:-0.84]	0.000109728
Lactate	655	-0.48 [-2.53:1.58]	0.649447	962	-0.45 [-1.28:0.38]	0.285771
Pyruvate	650	4.64 [2.59:6.69]	1.0592e-05	961	-0.10 [-0.95:0.75]	0.813577
3-hydroxybutyrate	647	-0.29 [-2.37:1.79]	0.783646	961	-0.05 [-0.88:0.79]	0.911646
Acetate	653	0.50 [-1.58:2.57]	0.639481	961	-0.00 [-0.82:0.81]	0.991078
Acetoacetate	654	1.55 [-0.49:3.60]	0.136779	962	0.57 [-0.26:1.40]	0.179256
Albumin, signal area (log)	655	6.48 [4.48:8.48]	4.13495e-10	962	-0.15 [-1.02:0.72]	0.732073
Glycoprotein acetyls	655	-3.68 [-5.76:-1.61]	0.000542548	962	-1.21 [-2.07:-0.35]	0.00597294
Phosphatidylcholine and other cholines	651	1.51 [-0.64:3.67]	0.169251	958	0.03 [-0.83:0.89]	0.946886
Ratio of triglycerides to phosphoglycerides	651	-2.69 [-4.72:-0.66]	0.00973503	958	-1.59 [-2.45:-0.73]	0.00028482
Serum total triglycerides	655	-1.55 [-3.62:0.52]	0.143335	962	-1.42 [-2.25:-0.59]	0.000801522
Sphingomyelins	651	1.90 [-0.19:3.99]	0.0751395	958	-0.06 [-0.92:0.81]	0.89252
Total cholines	651	0.66 [-1.48:2.81]	0.543672	958	0.09 [-0.78:0.96]	0.839763
Total phosphoglycerides	651	1.67 [-0.49:3.83]	0.129266	958	0.03 [-0.83:0.90]	0.937064
18:2, linoleic acid	650	1.63 [-0.52:3.77]	0.136972	958	-0.87 [-1.74:-0.00]	0.0487938
22:6, docosahexaenoic acid	650	0.01 [-2.03:2.05]	0.992837	958	1.23 [0.38:2.08]	0.00467937
Estimated degree of unsaturation	650	-1.03 [-3.13:1.08]	0.340423	958	2.49 [1.62:3.36]	1.86602e-08
Monounsaturated fatty acids; 16:1, 18:1	650	-1.37 [-3.45:0.71]	0.197715	958	-1.27 [-2.10:-0.45]	0.00256328
Omega-3 fatty acids	650	1.39 [-0.68:3.45]	0.188586	958	0.90 [0.07:1.74]	0.0337652
Omega-6 fatty acids	650	1.95 [-0.18:4.09]	0.0734884	958	-0.50 [-1.35:0.36]	0.253486
Polyunsaturated fatty acids	650	1.87 [-0.26:4.00]	0.0853217	958	-0.24 [-1.10:0.61]	0.574765
Ratio of 18:2 linoleic acid to total fatty acids	649	1.82 [-0.22:3.86]	0.0811275	957	0.09 [-0.76:0.93]	0.843411
Ratio of 22:6 docosahexaenoic acid to total fatty acids	650	-0.57 [-2.64:1.49]	0.586388	958	2.14 [1.30:2.99]	7.28813e-07
Ratio of monounsaturated fatty acids to total fatty acids	650	-5.45 [-7.45:-3.44]	1.42495e-07	958	-1.64 [-2.52:-0.77]	0.000237985
Ratio of omega-3 fatty acids to total fatty acids	650	1.31 [-0.74:3.36]	0.21216	958	2.06 [1.22:2.89]	1.3406e-06
Ratio of omega-6 fatty acids to total fatty acids	649	2.66 [0.62:4.69]	0.0106165	958	0.92 [0.05:1.79]	0.0382694
Ratio of polyunsaturated fatty acids to total fatty acids	649	2.77 [0.74:4.81]	0.0078016	958	1.59 [0.72:2.47]	0.000369938
Ratio of saturated fatty acids to total fatty acids	650	4.01 [1.97:6.06]	0.000131495	958	-0.12 [-0.94:0.70]	0.778334
Saturated fatty acids	650	1.79 [-0.35:3.93]	0.101725	958	-0.77 [-1.60:0.06]	0.0706977
Total fatty acids	650	0.77 [-1.36:2.90]	0.476932	958	-0.79 [-1.62:0.04]	0.0635193
Apolipoprotein A-I	655	5.27 [3.16:7.38]	1.25943e-06	962	1.07 [0.16:1.97]	0.0207017
Apolipoprotein B	654	2.45 [0.34:4.56]	0.0230611	962	-0.87 [-1.69:-0.04]	0.0402061
Ratio of apolipoprotein B to apolipoprotein A-I	654	-0.18 [-2.25:1.89]	0.866544	962	-1.39 [-2.22:-0.56]	0.00103673
Mean diameter for VLDL particles	655	0.42 [-1.64:2.49]	0.687671	962	-1.07 [-1.94:-0.21]	0.0149834
Mean diameter for LDL particles	654	-2.60 [-4.66:-0.54]	0.0136686	962	0.15 [-0.68:0.98]	0.723074
Mean diameter for HDL particles	655	1.72 [-0.40:3.84]	0.113207	962	1.43 [0.50:2.36]	0.00247545
Esterified cholesterol	651	6.78 [4.71:8.85]	2.78477e-10	958	-0.02 [-0.88:0.84]	0.96133
Free cholesterol	651	2.13 [0.01:4.26]	0.0498496	958	-0.30 [-1.17:0.56]	0.493221
Remnant cholesterol (non-HDL	655	2.60 [0.47:4.73]	0.0169754	962	-0.86 [-1.69:-0.04]	0.0409198
Serum total cholesterol	655	5.77 [3.66:7.87]	1.10277e-07	962	-0.05 [-0.92:0.81]	0.90136
Total cholesterol in HDL2	653	5.58 [3.53:7.64]	1.40113e-07	962	1.79 [0.88:2.70]	0.000115338
Total cholesterol in HDL3	655	2.06 [-0.02:4.15]	0.0531188	962	0.48 [-0.39:1.36]	0.280158
Total cholesterol in chylomicrons and extremely large VLDL	654	-0.77 [-2.88:1.34]	0.475136	962	-1.37 [-2.18:-0.56]	0.000896504
Total cholesterol in very large VLDL	655	-0.47 [-2.57:1.62]	0.657164	962	-1.47 [-2.27:-0.67]	0.000319688
Total cholesterol in large VLDL	655	-1.10 [-3.18:0.99]	0.3024	962	-1.45 [-2.28:-0.63]	0.0005582
Total cholesterol in medium VLDL	655	-1.52 [-3.60:0.57]	0.154608	962	-1.36 [-2.17:-0.54]	0.00117601
Total cholesterol in small VLDL	655	-1.64 [-3.72:0.44]	0.121698	962	-1.17 [-1.98:-0.36]	0.00464523
Total cholesterol in very small VLDL	655	1.62 [-0.48:3.73]	0.131271	962	-0.65 [-1.46:0.15]	0.112582
Total cholesterol in VLDL	655	-0.26 [-2.36:1.85]	0.809818	962	-1.17 [-1.99:-0.35]	0.00505605
Total cholesterol in large LDL	655	5.75 [3.66:7.83]	9.2739e-08	962	-0.25 [-1.09:0.59]	0.560958
Total cholesterol in medium LDL	655	4.95 [2.87:7.02]	3.55082e-06	962	-0.31 [-1.14:0.52]	0.465718
Total cholesterol in small LDL	655	4.99 [2.92:7.06]	2.86142e-06	962	-0.20 [-1.03:0.63]	0.633358
Total cholesterol in LDL	655	6.18 [4.13:8.23]	5.50311e-09	961	-0.22 [-1.06:0.62]	0.604929
Total cholesterol in IDL	655	5.98 [3.87:8.08]	3.68316e-08	962	-0.17 [-1.01:0.67]	0.693786
Total cholesterol in very large HDL	655	3.63 [1.53:5.73]	0.000750936	962	1.05 [0.15:1.95]	0.022812
Total cholesterol in large HDL	655	1.90 [-0.20:4.01]	0.0765424	962	1.49 [0.58:2.40]	0.00136877
Total cholesterol in medium HDL	655	5.95 [3.91:7.99]	1.58219e-08	962	1.41 [0.58:2.25]	0.000896805
Total cholesterol in small HDL	655	3.89 [1.87:5.91]	0.000176887	962	0.06 [-0.75:0.88]	0.8772
Total cholesterol in HDL	655	5.15 [3.09:7.22]	1.29659e-06	962	1.63 [0.72:2.53]	0.000440522
Free cholesterol in chylomicrons and extremely large VLDL	655	0.27 [-1.82:2.36]	0.801373	961	-0.83 [-1.63:-0.03]	0.041748
Free cholesterol in very large VLDL	655	0.22 [-1.88:2.31]	0.839367	961	-0.92 [-1.71:-0.12]	0.0236571
Free cholesterol in large VLDL	655	-0.62 [-2.70:1.46]	0.561215	961	-1.04 [-1.85:-0.23]	0.0119727
Free cholesterol in medium VLDL	655	-1.56 [-3.63:0.51]	0.139336	962	-1.49 [-2.31:-0.67]	0.0003588
Free cholesterol in small VLDL	655	-2.41 [-4.46:-0.36]	0.0216903	962	-1.46 [-2.27:-0.65]	0.000426314
Free cholesterol in very small VLDL	655	-0.47 [-2.54:1.60]	0.657693	962	-0.82 [-1.63:-0.02]	0.0442702
Free cholesterol in large LDL	655	5.76 [3.69:7.84]	7.78981e-08	962	-0.09 [-0.93:0.74]	0.828874
Free cholesterol in medium LDL	655	6.58 [4.54:8.63]	5.32731e-10	962	-0.35 [-1.18:0.48]	0.40974
Free cholesterol in small LDL	655	6.25 [4.21:8.30]	3.44782e-09	962	-0.15 [-0.97:0.67]	0.715894
Free cholesterol in IDL	655	4.47 [2.38:6.57]	3.25202e-05	962	-0.04 [-0.88:0.79]	0.918187
Free cholesterol in very large HDL	655	3.09 [0.98:5.20]	0.00426708	962	1.14 [0.23:2.05]	0.0143085
Free cholesterol in large HDL	655	1.26 [-0.84:3.36]	0.241251	962	1.38 [0.47:2.29]	0.00284951
Free cholesterol in medium HDL	655	5.57 [3.51:7.63]	1.52973e-07	962	1.28 [0.44:2.12]	0.00274754
Free cholesterol in small HDL	655	3.80 [1.75:5.85]	0.000296459	962	-0.00 [-0.83:0.82]	0.990585
Cholesterol esters in chylomicrons and extremely large VLDL	654	-1.42 [-3.54:0.70]	0.18897	962	-1.35 [-2.17:-0.54]	0.00116014
Cholesterol esters in very large VLDL	655	-1.06 [-3.15:1.03]	0.319175	962	-1.56 [-2.37:-0.75]	0.00015728
Cholesterol esters in large VLDL	655	-1.61 [-3.69:0.47]	0.13078	962	-1.43 [-2.27:-0.60]	0.000755463
Cholesterol esters in medium VLDL	655	-1.47 [-3.58:0.63]	0.171251	962	-1.20 [-2.02:-0.38]	0.00402308
Cholesterol esters in small VLDL	655	-1.05 [-3.15:1.04]	0.324572	962	-0.96 [-1.77:-0.15]	0.0205713
Cholesterol esters in very small VLDL	655	2.57 [0.45:4.69]	0.0178405	962	-0.56 [-1.37:0.25]	0.176433
Cholesterol esters in large LDL	655	5.55 [3.46:7.64]	2.64677e-07	962	-0.29 [-1.12:0.55]	0.499574
Cholesterol esters in medium LDL	655	4.35 [2.27:6.43]	4.68763e-05	962	-0.29 [-1.12:0.54]	0.498359
Cholesterol esters in small LDL	655	4.45 [2.38:6.53]	2.99623e-05	962	-0.21 [-1.04:0.62]	0.615892
Cholesterol esters in IDL	655	6.37 [4.26:8.47]	5.20993e-09	962	-0.21 [-1.04:0.63]	0.624732
Cholesterol esters in very large HDL	655	3.66 [1.56:5.76]	0.00066787	962	0.98 [0.09:1.88]	0.03183
Cholesterol esters in large HDL	655	1.96 [-0.15:4.06]	0.0685946	962	1.47 [0.57:2.38]	0.00146365
Cholesterol esters in medium HDL	655	6.00 [3.96:8.03]	1.16128e-08	962	1.43 [0.60:2.26]	0.000735882
Cholesterol esters in small HDL	655	3.31 [1.29:5.34]	0.00139497	962	0.09 [-0.72:0.90]	0.832904
Concentration of chylomicrons and extremely large VLDL particles	655	1.01 [-1.10:3.11]	0.349631	962	-1.16 [-1.97:-0.34]	0.00539621
Concentration of very large VLDL particles	655	-0.01 [-2.10:2.08]	0.992369	961	-0.98 [-1.79:-0.17]	0.0179968
Concentration of large VLDL particles	655	-0.74 [-2.82:1.34]	0.484904	961	-1.04 [-1.86:-0.21]	0.0139809
Concentration of medium VLDL particles	655	-1.46 [-3.52:0.61]	0.167746	962	-1.47 [-2.29:-0.65]	0.000452378
Concentration of small VLDL particles	655	-2.39 [-4.44:-0.34]	0.022617	962	-1.51 [-2.33:-0.69]	0.000299867
Concentration of very small VLDL particles	655	-0.47 [-2.55:1.62]	0.660626	962	-0.97 [-1.77:-0.17]	0.0177503
Concentration of large LDL particles	655	4.53 [2.43:6.64]	2.7193e-05	962	-0.33 [-1.15:0.50]	0.434365
Concentration of medium LDL particles	655	4.26 [2.17:6.34]	7.01993e-05	962	-0.41 [-1.23:0.42]	0.332179
Concentration of small LDL particles	655	4.61 [2.53:6.69]	1.64308e-05	962	-0.22 [-1.04:0.60]	0.601258
Concentration of IDL particles	655	4.56 [2.45:6.68]	2.61957e-05	962	-0.46 [-1.30:0.38]	0.287972
Concentration of very large HDL particles	655	2.28 [0.15:4.40]	0.035879	962	1.21 [0.30:2.11]	0.00912528
Concentration of large HDL particles	655	1.54 [-0.58:3.66]	0.154344	962	1.39 [0.49:2.29]	0.0025188
Concentration of medium HDL particles	655	5.26 [3.19:7.34]	8.34414e-07	962	1.18 [0.35:2.01]	0.00522631
Concentration of small HDL particles	655	3.79 [1.74:5.85]	0.000313858	962	0.07 [-0.77:0.91]	0.867424
Total lipids in chylomicrons and extremely large VLDL	655	0.95 [-1.16:3.05]	0.379346	962	-1.17 [-1.99:-0.35]	0.00494897
Total lipids in very large VLDL	655	0.06 [-2.03:2.15]	0.954994	961	-1.00 [-1.81:-0.19]	0.0154079
Total lipids in large VLDL	655	-0.46 [-2.54:1.62]	0.666627	962	-1.37 [-2.20:-0.53]	0.0013008
Total lipids in medium VLDL	655	-1.03 [-3.10:1.04]	0.329733	962	-1.40 [-2.23:-0.57]	0.00091693
Total lipids in small VLDL	655	-1.95 [-4.01:0.10]	0.0632478	962	-1.46 [-2.28:-0.63]	0.000525542
Total lipids in very small VLDL	655	0.08 [-2.01:2.17]	0.937256	962	-0.92 [-1.72:-0.11]	0.025635
Total lipids in large LDL	655	5.30 [3.21:7.40]	8.73084e-07	962	-0.35 [-1.18:0.49]	0.41534
Total lipids in medium LDL	655	4.93 [2.85:7.01]	3.94013e-06	962	-0.43 [-1.27:0.40]	0.309358
Total lipids in small LDL	655	5.13 [3.06:7.21]	1.51891e-06	962	-0.20 [-1.03:0.62]	0.631934
Total lipids in IDL	655	5.06 [2.95:7.16]	2.99281e-06	962	-0.38 [-1.23:0.46]	0.372175
Total lipids in very large HDL	655	2.92 [0.80:5.03]	0.00713413	962	1.31 [0.39:2.22]	0.00507982
Total lipids in large HDL	655	2.11 [-0.00:4.23]	0.0504635	962	1.54 [0.63:2.46]	0.000931065
Total lipids in medium HDL	655	5.35 [3.28:7.41]	4.95007e-07	962	1.24 [0.40:2.07]	0.00367697
Total lipids in small HDL	655	3.97 [1.92:6.02]	0.000161938	962	0.10 [-0.74:0.94]	0.82076
Triglycerides in chylomicrons and extremely large VLDL	655	1.28 [-0.83:3.38]	0.235808	962	-1.10 [-1.92:-0.28]	0.0083737
Triglycerides in very large VLDL	655	0.12 [-1.97:2.21]	0.911048	961	-0.96 [-1.78:-0.15]	0.0200368
Triglycerides in large VLDL	655	-0.39 [-2.47:1.68]	0.710458	962	-1.35 [-2.18:-0.51]	0.00151289
Triglycerides in medium VLDL	655	-1.07 [-3.13:1.00]	0.311037	962	-1.42 [-2.25:-0.59]	0.000801418
Triglycerides in small VLDL	655	-2.29 [-4.34:-0.25]	0.028147	962	-1.60 [-2.43:-0.76]	0.000173032
Triglycerides in very small VLDL	655	-3.34 [-5.37:-1.31]	0.00134201	962	-1.62 [-2.42:-0.81]	8.73225e-05
Triglycerides in VLDL	655	-0.50 [-2.56:1.57]	0.637554	962	-1.27 [-2.12:-0.43]	0.00310446
Triglycerides in large LDL	655	-2.33 [-4.39:-0.26]	0.0274376	962	-1.15 [-1.95:-0.34]	0.00517891
Triglycerides in medium LDL	655	-1.99 [-4.06:0.07]	0.058681	962	-1.16 [-1.97:-0.35]	0.0049454
Triglycerides in small LDL	655	-1.64 [-3.71:0.43]	0.121494	962	-0.77 [-1.57:0.04]	0.0609429
Triglycerides in LDL	655	-2.76 [-4.84:-0.69]	0.00933078	962	-1.21 [-2.03:-0.39]	0.00379772
Triglycerides in IDL	655	-3.43 [-5.47:-1.38]	0.0010634	962	-1.36 [-2.16:-0.57]	0.000789041
Triglycerides in very large HDL	655	1.94 [-0.21:4.09]	0.0775702	962	-0.41 [-1.28:0.46]	0.360386
Triglycerides in large HDL	655	-4.17 [-6.31:-2.03]	0.000149529	962	0.18 [-0.71:1.07]	0.690184
Triglycerides in medium HDL	655	-2.12 [-4.24:0.00]	0.050685	962	-0.65 [-1.49:0.19]	0.12812
Triglycerides in small HDL	655	-3.94 [-5.97:-1.90]	0.000162158	962	-1.73 [-2.59:-0.88]	6.46811e-05
Triglycerides in HDL	655	-4.51 [-6.64:-2.39]	3.50334e-05	962	-0.90 [-1.73:-0.07]	0.0340806
Phospholipids in chylomicrons and extremely large VLDL	655	0.83 [-1.26:2.93]	0.436261	961	-0.74 [-1.55:0.06]	0.071411
Phospholipids in very large VLDL	655	0.23 [-1.86:2.33]	0.827408	961	-0.93 [-1.74:-0.13]	0.0226074
Phospholipids in large VLDL	655	-0.67 [-2.75:1.41]	0.527805	962	-1.42 [-2.25:-0.60]	0.00069487
Phospholipids in medium VLDL	655	-1.28 [-3.35:0.79]	0.225027	962	-1.48 [-2.30:-0.66]	0.000424705
Phospholipids in small VLDL	655	-2.23 [-4.28:-0.17]	0.0338328	962	-1.45 [-2.28:-0.63]	0.000554248
Phospholipids in very small VLDL	655	0.91 [-1.17:3.00]	0.391278	962	-0.59 [-1.40:0.22]	0.155787
Phospholipids in large LDL	655	5.90 [3.80:8.00]	5.05443e-08	962	-0.25 [-1.08:0.58]	0.551033
Phospholipids in medium LDL	655	6.19 [4.12:8.27]	7.85517e-09	962	-0.48 [-1.31:0.35]	0.255268
Phospholipids in small LDL	655	6.61 [4.55:8.67]	5.86409e-10	962	-0.02 [-0.84:0.80]	0.959303
Phospholipids in IDL	655	4.67 [2.56:6.78]	1.62492e-05	962	-0.24 [-1.07:0.59]	0.568784
Phospholipids in very large HDL	655	1.64 [-0.48:3.76]	0.130568	962	1.51 [0.60:2.43]	0.0011664
Phospholipids in large HDL	655	2.41 [0.29:4.52]	0.0259577	962	1.56 [0.66:2.47]	0.000710531
Phospholipids in medium HDL	655	4.98 [2.89:7.06]	3.39651e-06	962	1.14 [0.31:1.98]	0.00727219
Phospholipids in small HDL	654	4.41 [2.35:6.47]	2.99688e-05	962	0.37 [-0.47:1.20]	0.38915
Total cholesterol to total lipids ratio in chylomicrons and extremely large VLDL	507	-5.37 [-7.61:-3.13]	3.37342e-06	645	-1.28 [-2.22:-0.34]	0.00770363
Total cholesterol to total lipids ratio in very large VLDL	495	-3.29 [-5.66:-0.92]	0.00665824	565	-1.01 [-2.12:0.10]	0.0752188
Total cholesterol to total lipids ratio in large VLDL	592	-1.98 [-4.20:0.23]	0.0796752	693	-0.80 [-1.76:0.17]	0.104761
Total cholesterol to total lipids ratio in medium VLDL	649	-1.83 [-3.97:0.30]	0.0922553	944	-0.35 [-1.19:0.50]	0.424367
Total cholesterol to total lipids ratio in small VLDL	652	0.56 [-1.53:2.64]	0.600377	962	0.08 [-0.74:0.91]	0.844257
Total cholesterol to total lipids ratio in very small VLDL	651	4.79 [2.76:6.83]	4.76184e-06	962	0.89 [0.05:1.74]	0.0384349
Total cholesterol to total lipids ratio in large LDL	652	7.32 [5.33:9.31]	1.62501e-12	959	-0.02 [-0.85:0.82]	0.968596
Total cholesterol to total lipids ratio in medium LDL	647	4.66 [2.64:6.69]	7.35058e-06	957	-0.29 [-1.11:0.53]	0.494436
Total cholesterol to total lipids ratio in small LDL	647	4.74 [2.72:6.76]	5.30407e-06	959	-0.17 [-0.98:0.65]	0.687529
Total cholesterol to total lipids ratio in IDL	651	8.60 [6.59:10.61]	3.48278e-16	959	0.41 [-0.44:1.26]	0.347407
Total cholesterol to total lipids ratio in very large HDL	571	2.94 [0.81:5.08]	0.00704119	943	-1.38 [-2.18:-0.57]	0.000799982
Total cholesterol to total lipids ratio in large HDL	639	3.09 [1.05:5.14]	0.00314393	962	1.40 [0.53:2.27]	0.00158069
Total cholesterol to total lipids ratio in medium HDL	652	5.85 [3.83:7.86]	1.99015e-08	962	1.74 [0.91:2.56]	3.67035e-05
Total cholesterol to total lipids ratio in small HDL	655	1.25 [-0.80:3.29]	0.232659	961	-0.41 [-1.23:0.40]	0.318623
Free cholesterol to total lipids ratio in chylomicrons and extremely large VLDL	508	-0.86 [-3.13:1.41]	0.458015	651	-0.60 [-1.55:0.35]	0.215964
Free cholesterol to total lipids ratio in very large VLDL	497	-0.10 [-2.45:2.24]	0.931969	574	-0.46 [-1.49:0.57]	0.381694
Free cholesterol to total lipids ratio in large VLDL	594	0.80 [-1.37:2.98]	0.468432	697	-1.24 [-2.17:-0.30]	0.00970847
Free cholesterol to total lipids ratio in medium VLDL	648	-0.72 [-2.80:1.36]	0.497058	947	-1.01 [-1.86:-0.16]	0.0202449
Free cholesterol to total lipids ratio in small VLDL	652	-1.47 [-3.55:0.61]	0.167054	962	-0.30 [-1.16:0.56]	0.492692
Free cholesterol to total lipids ratio in very small VLDL	653	-1.13 [-3.20:0.94]	0.285205	962	0.20 [-0.69:1.08]	0.662053
Free cholesterol to total lipids ratio in large LDL	653	1.94 [-0.13:4.01]	0.0667977	960	1.26 [0.43:2.08]	0.00278406
Free cholesterol to total lipids ratio in medium LDL	648	-0.02 [-2.11:2.07]	0.984638	960	0.50 [-0.33:1.34]	0.234573
Free cholesterol to total lipids ratio in small LDL	646	-0.57 [-2.66:1.52]	0.593049	959	0.42 [-0.41:1.26]	0.323217
Free cholesterol to total lipids ratio in IDL	652	2.95 [0.92:4.98]	0.0044643	961	0.75 [-0.13:1.63]	0.0940742
Free cholesterol to total lipids ratio in very large HDL	569	2.97 [0.85:5.09]	0.00622889	942	0.37 [-0.47:1.20]	0.389287
Free cholesterol to total lipids ratio in large HDL	639	2.95 [0.90:5.01]	0.00502306	961	1.67 [0.78:2.56]	0.000241659
Free cholesterol to total lipids ratio in medium HDL	652	5.92 [3.91:7.94]	1.29852e-08	962	1.40 [0.50:2.30]	0.00220217
Free cholesterol to total lipids ratio in small HDL	655	1.48 [-0.57:3.53]	0.156452	962	-0.08 [-0.90:0.74]	0.850227
Cholesterol esters to total lipids ratio in chylomicrons and extremely large VLDL	509	-4.20 [-6.47:-1.94]	0.000302193	647	-1.14 [-2.11:-0.17]	0.0206645
Cholesterol esters to total lipids ratio in very large VLDL	495	-4.86 [-7.19:-2.52]	5.40915e-05	568	-1.17 [-2.22:-0.11]	0.0303015
Cholesterol esters to total lipids ratio in large VLDL	591	-3.98 [-6.15:-1.82]	0.000336264	694	-0.14 [-1.11:0.83]	0.777334
Cholesterol esters to total lipids ratio in medium VLDL	647	-0.89 [-3.01:1.23]	0.40987	947	0.27 [-0.56:1.11]	0.519114
Cholesterol esters to total lipids ratio in small VLDL	652	0.91 [-1.18:2.99]	0.394243	959	0.14 [-0.67:0.95]	0.737102
Cholesterol esters to total lipids ratio in very small VLDL	651	5.60 [3.56:7.64]	1.07223e-07	962	0.88 [0.04:1.71]	0.0393206
Cholesterol esters to total lipids ratio in large LDL	652	6.66 [4.65:8.67]	1.65126e-10	960	-0.02 [-0.85:0.81]	0.958255
Cholesterol esters to total lipids ratio in medium LDL	643	3.02 [0.98:5.06]	0.00388856	955	-0.37 [-1.20:0.45]	0.374054
Cholesterol esters to total lipids ratio in small LDL	645	3.00 [0.97:5.04]	0.00391993	957	-0.32 [-1.13:0.49]	0.441467
Cholesterol esters to total lipids ratio in IDL	652	8.89 [6.89:10.90]	2.73533e-17	959	0.34 [-0.51:1.19]	0.429807
Cholesterol esters to total lipids ratio in very large HDL	571	2.07 [-0.08:4.23]	0.0596458	944	-1.37 [-2.18:-0.56]	0.000946732
Cholesterol esters to total lipids ratio in large HDL	639	3.20 [1.17:5.24]	0.00213748	962	1.18 [0.33:2.03]	0.0065949
Cholesterol esters to total lipids ratio in medium HDL	652	5.32 [3.29:7.35]	3.82063e-07	962	1.60 [0.79:2.41]	0.000110286
Cholesterol esters to total lipids ratio in small HDL	655	0.91 [-1.13:2.96]	0.381781	961	-0.39 [-1.20:0.41]	0.336434
Triglycerides to total lipids ratio in chylomicrons and extremely large VLDL	507	3.84 [1.59:6.08]	0.000877014	650	1.35 [0.40:2.30]	0.00525576
Triglycerides to total lipids ratio in very large VLDL	494	1.82 [-0.56:4.20]	0.134645	574	0.35 [-0.78:1.47]	0.548528
Triglycerides to total lipids ratio in large VLDL	593	3.22 [1.00:5.44]	0.0046751	696	0.70 [-0.28:1.68]	0.161405
Triglycerides to total lipids ratio in medium VLDL	650	2.00 [-0.11:4.12]	0.0642448	947	0.19 [-0.65:1.04]	0.657267
Triglycerides to total lipids ratio in small VLDL	652	-0.61 [-2.68:1.46]	0.560944	962	-0.50 [-1.34:0.35]	0.248247
Triglycerides to total lipids ratio in very small VLDL	653	-5.34 [-7.37:-3.30]	3.49396e-07	962	-1.09 [-1.95:-0.22]	0.0135212
Triglycerides to total lipids ratio in large LDL	654	-8.89 [-10.88:-6.91]	1.35034e-17	961	-0.82 [-1.67:0.03]	0.0584358
Triglycerides to total lipids ratio in medium LDL	648	-8.52 [-10.50:-6.54]	2.35748e-16	960	-0.66 [-1.50:0.18]	0.123982
Triglycerides to total lipids ratio in small LDL	647	-7.81 [-9.78:-5.83]	3.81392e-14	959	-0.72 [-1.56:0.12]	0.0945447
Triglycerides to total lipids ratio in IDL	654	-8.93 [-10.93:-6.94]	1.40263e-17	962	-1.04 [-1.91:-0.18]	0.0175812
Triglycerides to total lipids ratio in very large HDL	571	-0.95 [-3.09:1.19]	0.384831	944	-2.06 [-2.87:-1.25]	5.61308e-07
Triglycerides to total lipids ratio in large HDL	639	-7.06 [-9.06:-5.05]	1.25e-11	962	-1.66 [-2.52:-0.81]	0.000127754
Triglycerides to total lipids ratio in medium HDL	653	-5.25 [-7.28:-3.21]	5.51803e-07	962	-1.30 [-2.16:-0.44]	0.00313494
Triglycerides to total lipids ratio in small HDL	655	-5.88 [-7.88:-3.87]	1.39766e-08	962	-1.68 [-2.53:-0.84]	9.27848e-05
Phospholipids to total lipids ratio in chylomicrons and extremely large VLDL	506	1.27 [-1.02:3.56]	0.276572	649	-0.21 [-1.19:0.78]	0.68037
Phospholipids to total lipids ratio in very large VLDL	495	2.12 [-0.23:4.48]	0.0781307	568	-0.15 [-1.14:0.84]	0.770143
Phospholipids to total lipids ratio in large VLDL	591	-0.53 [-2.72:1.65]	0.632521	695	-0.65 [-1.60:0.30]	0.18237
Phospholipids to total lipids ratio in medium VLDL	649	0.38 [-1.68:2.43]	0.719436	948	0.03 [-0.81:0.87]	0.943748
Phospholipids to total lipids ratio in small VLDL	652	1.18 [-0.89:3.25]	0.262883	962	1.02 [0.20:1.84]	0.0146596
Phospholipids to total lipids ratio in very small VLDL	653	4.07 [2.05:6.10]	8.88245e-05	962	1.35 [0.48:2.21]	0.00231096
Phospholipids to total lipids ratio in large LDL	654	-2.97 [-5.03:-0.91]	0.00492733	960	0.53 [-0.31:1.37]	0.218896
Phospholipids to total lipids ratio in medium LDL	648	-1.17 [-3.22:0.88]	0.265197	960	0.18 [-0.65:1.01]	0.672705
Phospholipids to total lipids ratio in small LDL	647	-1.23 [-3.29:0.83]	0.243563	959	0.55 [-0.28:1.38]	0.195243
Phospholipids to total lipids ratio in IDL	654	-1.50 [-3.60:0.60]	0.162877	961	1.07 [0.24:1.90]	0.0113078
Phospholipids to total lipids ratio in very large HDL	569	-1.77 [-3.93:0.40]	0.109707	943	1.48 [0.67:2.29]	0.000336095
Phospholipids to total lipids ratio in large HDL	639	0.66 [-1.42:2.74]	0.536194	962	-0.76 [-1.67:0.15]	0.103548
Phospholipids to total lipids ratio in medium HDL	654	-5.22 [-7.23:-3.21]	4.83275e-07	962	-1.22 [-2.03:-0.40]	0.00352797
Phospholipids to total lipids ratio in small HDL	654	1.39 [-0.65:3.43]	0.183041	962	0.75 [-0.06:1.55]	0.0702168
